# Supplementary material for: Analysis of Sigma-1 Receptor Antagonist BD1047 Effect on Upregulating Proteins in HIV-1-Infected Macrophages Exposed to Cocaine Using Quantitative Proteomics
Source: Biomedicines. 2024 Aug 23;12(9):1934. doi: 10.3390/biomedicines12091934 (PMC11428496; doi:10.3390/biomedicines12091934)
Supplement: Supplementary file 1 [file biomedicines-12-01934-s001.zip]

Archive with 3 entries (3 files):
- Figure S1.pdf
- Table S1 TMT Tags Description.pdf
- Table S2 Dysregulated Proteins in HIV infection, cocaine exposure, and BD1047 treatment.xlsx
