# Supplementary material for: Analysis of Sigma-1 Receptor Antagonist BD1047 Effect on Upregulating Proteins in HIV-1-Infected Macrophages Exposed to Cocaine Using Quantitative Proteomics
Source: Biomedicines. 2024 Aug 23;12(9):1934. doi: 10.3390/biomedicines12091934 (PMC11428496; doi:10.3390/biomedicines12091934)
Supplement: Supplementary file 1 [file biomedicines-12-01934-s001.zip › Table S2 Dysregulated Proteins in HIV infection, cocaine exposure, and BD1047 treatment.xlsx]

## Sheet: HIV+ vs. HIV-
HIV+ (127N) vs. HIV- (126N)
ID	Expr Fold Change	Expr p-value
E9PMV1	2.74	0.00671		Upregulated	2
H0Y8X1	3.554	0.000401		Downregulated	2
A0A0B4J213	-1.884	0.00578
A0A0C4DH44	-1.884	0.00578
A2A3S1	-1.544	0.0949
P62888	-1.505	0.0875
C9K025	-1.496	0.00273
F8WB72	-1.496	0.00273
F8WBS5	-1.496	0.00273
P18077	-1.496	0.00273
A0A0A0MR02	-1.479	0.124
P45880	-1.466	0.123
P45880-1	-1.466	0.123
P45880-2	-1.466	0.123
Q9Y277	-1.463	0.12
Q9Y277-2	-1.463	0.12
Q5JSD1	-1.451	0.0881
Q5JSD2	-1.451	0.0881
E5RHE1	-1.446	0.147
E5RFP6	-1.443	0.14
E5RHZ6	-1.443	0.14
E5RJN6	-1.443	0.14
E5RK27	-1.443	0.14
F2Z3J9	-1.436	0.0336
Q14914-2	-1.436	0.0336
A0A0C4DGU3	-1.426	0.193
Q9H0C2	-1.422	0.314
P21796	-1.412	0.115
Q14914	-1.404	0.0375
O14880	-1.403	0.117
Q5VV89	-1.403	0.117
U3KPZ5	-1.4	0.0408
H0YMD9	-1.398	0.0339
H0YKL9	-1.386	0.0328
H0YKV8	-1.375	0.036
H3BNI5	-1.373	0.0356
H0YKN4	-1.357	0.047
H0YNB8	-1.357	0.047
C9JI87	-1.357	0.0816
H0YKX9	-1.354	0.0391
H0YKZ7	-1.354	0.0391
H0YLV6	-1.354	0.0391
H0YMT9	-1.354	0.0391
H0YMW4	-1.354	0.0391
H0YMM1	-1.347	0.0438
F8VWQ0	-1.339	0.383
F8VWR4	-1.339	0.383
J3KS98	-1.336	0.097
H0YKS4	-1.332	0.0518
A0A5F9ZH82	-1.331	0.073
F2Z388	-1.319	0.044
A0A2R8Y6L3	-1.318	0.0135
A0A5F9ZHR7	-1.314	0.085
E9PHY0	-1.314	0.085
P11117	-1.314	0.085
H0YMD0	-1.313	0.0575
H0YMU9	-1.313	0.0575
D6R9H7	-1.311	0.166
E7EPU7	-1.311	0.166
E7EQ97	-1.311	0.166
I3L0Y5	-1.311	0.166
P05496	-1.311	0.166
Q06055	-1.311	0.166
Q06055-2	-1.311	0.166
Q06055-3	-1.311	0.166
P48201	-1.311	0.166
A0A075B6E2	-1.31	0.0256
H0YN42	-1.308	0.057
H0YLE2	-1.307	0.0899
M0QX76	-1.306	0.0353
M0R1M5	-1.306	0.0353
Q00722	-1.304	0.0975
Q00722-2	-1.304	0.0975
Q00722-3	-1.304	0.0975
P42766	-1.304	0.0668
P07355	-1.303	0.0605
P07355-2	-1.303	0.0605
A0A1W2PNX7	-1.303	0.169
A0A1W2PS70	-1.303	0.169
A0A1W2PSE4	-1.303	0.169
Q6IPX4	-1.3	0.0452
Q9BVC6	-1.297	0.0572
A6NMY6	-1.295	0.067
P26373	-1.294	0.095
P26373-2	-1.294	0.095
K7EQQ9	-1.294	0.075
K7ERY7	-1.294	0.075
Q68CZ2-4	-1.293	0.0197
A0A2R8Y7H1	-1.292	0.0188
A0A2R8YFH6	-1.292	0.0188
F6U211	-1.292	0.0188
A0A1W2PQS6	-1.292	0.0188
H0YN52	-1.29	0.0914
B7Z7D2	-1.287	0.113
E9PQY3	-1.287	0.113
H0YM50	-1.283	0.0663
A0A1W2PPU6	-1.279	0.163
P49207	-1.276	0.0579
H0YNP5	-1.272	0.075
A0A087WUV8	-1.272	0.0704
P35613-3	-1.272	0.0704
P35613-4	-1.272	0.0704
P39019	-1.272	0.0406
A0A1W2PPX5	-1.271	0.174
A0A1W2PQB7	-1.271	0.174
A0A1W2PQR6	-1.271	0.174
A0A1W2PRS1	-1.271	0.174
A0A1W2PS43	-1.271	0.174
Q14108	-1.271	0.174
J3KTJ3	-1.268	0.0743
M0R3H0	-1.268	0.042
F8VVM2	-1.268	0.369
H0YL33	-1.266	0.0805
H0YN28	-1.266	0.0805
B7Z510	-1.264	0.0641
H0Y8J8	-1.264	0.0641
Q00765-2	-1.264	0.0641
M0R210	-1.264	0.0303
P62249	-1.264	0.0303
D6RAQ8	-1.263	0.155
D6RAU8	-1.263	0.155
H0YNA0	-1.261	0.09
D6RD16	-1.261	0.131
J3KMX5	-1.261	0.11
P18621-2	-1.257	0.0565
A0A0A0MRF8	-1.257	0.0565
D6RDG0	-1.254	0.168
P46783	-1.251	0.0357
P62277	-1.249	0.121
A0A1W2PQL5	-1.247	0.181
D6RBQ9	-1.246	0.02
A0A1B0GV06	-1.245	0.104
Q13510-3	-1.245	0.104
Q00325	-1.244	0.381
Q00325-2	-1.244	0.381
A0A1B0GUG1	-1.243	0.106
P61353	-1.242	0.0669
J3QLC8	-1.239	0.0783
A0A3B3ISS6	-1.237	0.0298
Q14956	-1.237	0.0298
Q14956-2	-1.237	0.0298
F8W646	-1.236	0.0233
G3V2V8	-1.235	0.00569
P61916-2	-1.235	0.00569
Q14108-2	-1.235	0.17
F5GX39	-1.235	0.178
Q15363	-1.235	0.178
A0A1B0GUH5	-1.234	0.109
B7Z4L4	-1.234	0.0925
P62269	-1.234	0.0187
A0A075B730	-1.232	0.00355
P58107	-1.232	0.00355
H3BNP9	-1.232	0.247
P05141	-1.231	0.324
P13473	-1.23	0.167
P13473-2	-1.23	0.167
P13473-3	-1.23	0.167
C9JNW5	-1.229	0.0858
C9JXB8	-1.229	0.0858
P83731	-1.229	0.0858
D3YTB1	-1.228	0.133
F8W727	-1.228	0.133
P62910	-1.228	0.133
Q09666	-1.225	0.0116
P35232	-1.225	0.117
K7ELC7	-1.225	0.0578
I3L246	-1.223	0.0414
H7C580	-1.221	0.0305
P18084	-1.221	0.0305
V9GYZ1	-1.221	0.0305
V9GZ57	-1.221	0.0305
F5H6T4	-1.221	0.0305
P26010	-1.221	0.0305
P26010-2	-1.221	0.0305
A0A087WXM6	-1.221	0.122
J3KRX5	-1.221	0.122
J3QQT2	-1.221	0.122
P18621	-1.221	0.122
P18621-3	-1.221	0.122
A0A1B0GUE3	-1.22	0.104
A0A1B0GUW4	-1.22	0.104
A0A1B0GTP7	-1.219	0.105
A0A1B0GTM3	-1.218	0.106
A0A1B0GTZ5	-1.218	0.106
A0A1B0GUA4	-1.218	0.106
A0A1B0GW68	-1.218	0.106
E7EMM4	-1.218	0.106
Q13510	-1.218	0.106
Q13510-2	-1.218	0.106
H3BT37	-1.218	0.0509
H3BV27	-1.218	0.0509
I3L303	-1.218	0.0509
Q68CZ2-3	-1.218	0.0373
P56381	-1.216	0.21
F8W1K8	-1.216	0.0669
Q9NQC3	-1.216	0.0937
Q9NQC3-2	-1.216	0.0937
Q9NQC3-5	-1.216	0.0937
O14983	-1.212	0.0735
O14983-2	-1.212	0.0735
O14983-3	-1.212	0.0735
P04843	-1.211	0.108
P41091	-1.21	0.0152
Q2VIR3	-1.21	0.0152
H0Y8L7	-1.21	0.0678
C9JRZ6	-1.209	0.0738
F8WAR4	-1.209	0.0738
Q9NX63	-1.209	0.0738
P12236	-1.209	0.377
P27449	-1.205	0.0222
H7BZU1	-1.205	0.0424
A0A3B3IUB5	-1.205	0.213
Q8TCT9	-1.205	0.213
Q8TCT9-5	-1.205	0.213
D6RED7	-1.205	0.0742
D6RGE0	-1.205	0.0742
M0QYF7	-1.204	0.0806
M0R140	-1.204	0.0806
M0R2L9	-1.204	0.0806
E9PQX2	-1.204	0.0412
Q2VIR3-2	-1.203	0.0442
A0A6Q8PF80	-1.203	0.0265
A0A6Q8PGH0	-1.203	0.0265
H0YFX4	-1.203	0.0216
A0A1W2PRI6	-1.202	0.0582
D6RAS7	-1.202	0.0801
Q5Y7D1	-1.201	0.46
E7EMS2	-1.2	0.012
G3V3D1	-1.2	0.012
G3V3E8	-1.2	0.012
J3KMY5	-1.2	0.012
P61916	-1.2	0.012
E9PS50	-1.2	0.102
D6RI02	-1.2	0.0664
H0YCE3	-1.2	0.22
F8W0F6	-1.2	0.383
A0A087WWB9	-1.198	0.0128
Q8NHW5	-1.196	0.053
F8VRK0	-1.196	0.384
C9JHU5	-1.195	0.0669
E9PCX8	-1.195	0.0669
K7EJT5	-1.194	0.0257
K7ELC4	-1.194	0.0257
K7EMH1	-1.194	0.0257
K7EP65	-1.194	0.0257
K7ERI7	-1.194	0.0257
P35268	-1.194	0.0257
H0YIZ1	-1.193	0.0134
Q13488-2	-1.193	0.148
H0YE22	-1.191	0.0256
A0A6Q8PHG0	-1.191	0.0317
P49755	-1.191	0.24
A0A6Q8PF59	-1.19	0.0316
A0A6Q8PFM1	-1.19	0.0316
P62913	-1.19	0.104
P62913-2	-1.19	0.104
Q5VVC8	-1.19	0.104
F8VNT9	-1.189	0.141
F8VV56	-1.189	0.141
F8VWK8	-1.189	0.141
F8W022	-1.189	0.141
P08962	-1.189	0.141
P08962-2	-1.189	0.141
P08962-3	-1.189	0.141
H7C106	-1.189	0.155
Q9NQC3-3	-1.189	0.155
Q9NQC3-4	-1.189	0.155
Q9NQC3-6	-1.189	0.155
F8VVB9	-1.189	0.256
C9JDS9	-1.189	0.256
Q9H853	-1.189	0.256
P13498	-1.188	0.102
Q8TCT9-2	-1.188	0.237
E9PFI5	-1.188	0.0826
P05388	-1.187	0.0776
A0A6Q8PHQ9	-1.186	0.0238
Q3BDU5	-1.185	0.0234
H0Y449	-1.185	0.17
P67809	-1.185	0.17
Q00765	-1.184	0.0911
P04844	-1.184	0.107
P04844-2	-1.184	0.107
D6RB09	-1.184	0.0987
D6RG13	-1.184	0.0987
F8VPE8	-1.183	0.0826
F8VU65	-1.183	0.0826
P61247	-1.183	0.084
Q02878	-1.182	0.0304
A0A1W2PNG3	-1.181	0.099
E2QRG8	-1.181	0.0932
F8VW21	-1.181	0.0776
A0A2U3TZL5	-1.18	0.154
P13987	-1.18	0.154
P13987-2	-1.18	0.154
A0A087WWH0	-1.179	0.172
J3KRB3	-1.179	0.172
J3QS96	-1.179	0.172
A0A0U1RQR6	-1.179	0.194
A0A140TA03	-1.178	0.118
H0YKD8	-1.178	0.0481
H0YMF4	-1.178	0.0481
P46779	-1.178	0.0481
P46779-2	-1.178	0.0481
P46779-3	-1.178	0.0481
P46779-4	-1.178	0.0481
P46779-5	-1.178	0.0481
D6RAT0	-1.178	0.101
P04062-3	-1.177	0.159
P26368	-1.177	0.00563
P26368-2	-1.177	0.00563
E9PPQ4	-1.176	0.16
J3QKQ5	-1.176	0.0259
A8MUS3	-1.176	0.0592
H7BY10	-1.176	0.0592
K7EJV9	-1.176	0.0592
K7EMA7	-1.176	0.0592
K7ERT8	-1.176	0.0592
P62750	-1.176	0.0592
F8VWS0	-1.176	0.0956
P05388-2	-1.176	0.0956
H0Y9Y4	-1.176	0.107
D6RAF8	-1.175	0.0393
D6RF44	-1.175	0.0393
H0Y8G5	-1.175	0.0393
H0YA96	-1.175	0.0393
Q14103	-1.175	0.0393
Q14103-2	-1.175	0.0393
Q14103-3	-1.175	0.0393
Q14103-4	-1.175	0.0393
Q96GW1	-1.174	0.0365
P62906	-1.174	0.161
P62899	-1.174	0.238
H0Y3U8	-1.172	0.063
Q12965	-1.172	0.0683
D3DQV9	-1.171	0.0257
H0Y3P2	-1.171	0.0257
P78344	-1.171	0.0257
P78344-2	-1.171	0.0257
P51991	-1.171	0.0297
P51991-2	-1.171	0.0297
P49257	-1.171	0.121
A0A6Q8PFJ0	-1.171	0.028
P02545	-1.171	0.028
P02545-2	-1.171	0.028
P02545-3	-1.171	0.028
P02545-6	-1.171	0.028
F8VZ45	-1.171	0.0303
U3KQR5	-1.171	0.0303
D6R9B6	-1.17	0.172
A0A2R8Y619	-1.169	0.701
P18124	-1.169	0.177
F5GZS6	-1.169	0.0398
J3KPF3	-1.169	0.0398
P08195	-1.169	0.0398
P08195-2	-1.169	0.0398
P08195-3	-1.169	0.0398
P08195-4	-1.169	0.0398
P10620	-1.168	0.0391
A8MUD9	-1.168	0.169
F8VQY6	-1.168	0.121
F8VRK7	-1.168	0.121
F8VS58	-1.168	0.121
F8VWV4	-1.168	0.121
G3V210	-1.168	0.121
Q9UHQ9	-1.167	0.123
A0A6Q8PF84	-1.167	0.0677
F5GZN8	-1.167	0.0677
E9PJH4	-1.167	0.0739
E9PK82	-1.167	0.0739
E9PQ96	-1.167	0.0739
P46977-2	-1.167	0.0734
G3V2T4	-1.166	0.0236
G3V4E4	-1.166	0.0236
F8VZS0	-1.166	0.0985
A0A0C4DH80	-1.166	0.142
E9PI32	-1.166	0.142
E9PN73	-1.166	0.142
F8VWV9	-1.165	0.419
F5GWF8	-1.164	0.232
P62829	-1.164	0.11
B5MCW2	-1.164	0.376
H0YFS2	-1.164	0.0432
B7Z645	-1.164	0.0263
G3V2A3	-1.163	0.157
F5GY37	-1.162	0.105
Q13488	-1.162	0.21
F8VX09	-1.162	0.431
A0A1W2PP35	-1.161	0.0461
A0A1W2PPS1	-1.161	0.0461
Q00839	-1.161	0.0461
Q00839-2	-1.161	0.0461
Q5RI18	-1.161	0.0461
P02545-4	-1.16	0.0284
P02545-5	-1.16	0.0284
Q5TCI8	-1.16	0.0284
P27824	-1.159	0.229
P27824-2	-1.159	0.229
A0A0A0MSA7	-1.159	0.112
A0A0U1RQK7	-1.159	0.112
O43432	-1.159	0.112
O43432-2	-1.159	0.112
O43432-3	-1.159	0.112
A0A1W2PP34	-1.159	0.0488
A0A1W2PPH7	-1.159	0.0488
A0A1W2PPL4	-1.159	0.0488
A0A1W2PQL0	-1.159	0.0488
A0A1X7SBS1	-1.159	0.0488
B9A067	-1.159	0.0136
C9J406	-1.159	0.0136
H7C463	-1.159	0.0136
Q16891	-1.159	0.0136
Q16891-2	-1.159	0.0136
Q16891-3	-1.159	0.0136
Q16891-4	-1.159	0.0136
P11279	-1.159	0.279
Q9Y6C9	-1.159	0.135
E9PIE4	-1.159	0.111
P46977	-1.159	0.0888
H3BN72	-1.158	0.0945
H3BNV9	-1.158	0.0945
Q86WV2	-1.158	0.0945
U3KPS4	-1.158	0.0996
P51572	-1.157	0.359
P51572-2	-1.157	0.359
F8VTQ5	-1.157	0.0585
Q5T073	-1.157	0.103
P09471	-1.156	0.0366
F8W6I7	-1.156	0.0597
P09651	-1.156	0.0597
P09651-2	-1.156	0.0597
P09651-3	-1.156	0.0597
A0A0A0MSX9	-1.156	0.0835
J3KR24	-1.156	0.0835
P41252	-1.156	0.0835
P11279-2	-1.156	0.288
E9PPU1	-1.156	0.0614
P08758	-1.155	0.145
A0A075B6F6	-1.155	0.254
A0A0S2Z6F0	-1.155	0.254
A0A3B3IT72	-1.155	0.254
Q8TCT9-4	-1.155	0.254
B7Z2A9	-1.154	0.132
B7Z641	-1.154	0.132
C9JEH7	-1.154	0.295
P22090	-1.154	0.295
Q8TD47	-1.154	0.294
H0Y938	-1.153	0.0288
A0A0C4DGB2	-1.153	0.0817
J3KPX7	-1.153	0.107
Q99623	-1.153	0.107
O60506-5	-1.153	0.0375
E9PHT9	-1.152	0.18
P16070-19	-1.152	0.141
Q86UZ1	-1.152	0.141
P30273	-1.152	0.0317
Q99623-2	-1.152	0.105
O60568	-1.152	0.104
A0A0G2JLB3	-1.151	0.15
A0A0G2JNZ5	-1.151	0.15
P04062	-1.151	0.15
P04062-2	-1.151	0.15
P04062-4	-1.151	0.15
H0YLP6	-1.151	0.0669
F8WF32	-1.151	0.22
D6RBE9	-1.149	0.127
A0A0G2JNZ0	-1.149	0.155
P04062-5	-1.149	0.155
F8VRZ4	-1.149	0.435
F8VS66	-1.149	0.435
Q8IV08	-1.148	0.0248
F5H6X2	-1.147	0.0703
F5H7F6	-1.147	0.0703
P10620-2	-1.147	0.0703
Q99538	-1.146	0.0242
Q99538-2	-1.146	0.0242
Q99538-3	-1.146	0.0242
Q5JYR4	-1.146	0.0833
Q5JYR7	-1.146	0.0833
H7C0R7	-1.145	0.188
A0A0G2JMH6	-1.145	0.517
P01903	-1.145	0.517
A0A1B0GVY6	-1.145	0.179
E9PKZ0	-1.145	0.216
P62917	-1.145	0.216
V9GYG0	-1.145	0.337
H0Y3C5	-1.144	0.021
J3KPD6	-1.144	0.021
P08631	-1.144	0.021
P08631-2	-1.144	0.021
P08631-3	-1.144	0.021
P08631-4	-1.144	0.021
A0A140T9Z7	-1.144	0.121
A0A140TA12	-1.144	0.121
F8W9Z8	-1.144	0.121
P01911	-1.144	0.515
F5GWA7	-1.144	0.151
E9PL09	-1.144	0.0696
P36222	-1.143	0.0782
P48163-2	-1.143	0.0581
A0A590UJA4	-1.143	0.143
A0A590UKC7	-1.143	0.143
D6RHU2	-1.143	0.143
P48163	-1.142	0.0582
A0A1W2PRH1	-1.142	0.0845
P32455	-1.141	0.283
G5E9W8	-1.141	0.0307
P46976-3	-1.141	0.0307
F8VYN5	-1.141	0.0784
A0A2R8Y6J3	-1.141	0.0716
P46777	-1.141	0.0716
H0YEU2	-1.141	0.0784
Q53GQ0	-1.14	0.227
M0QYS1	-1.14	0.141
P40429	-1.14	0.141
Q8J015	-1.14	0.141
Q6NVV1	-1.14	0.141
F8VQQ4	-1.14	0.434
D6RBL5	-1.139	0.165
A0A1W2PQ74	-1.139	0.0928
A0A494C0X7	-1.138	0.0804
A0A0J9YXB8	-1.138	0.212
P30050	-1.138	0.0267
A0A2R8Y4L2	-1.137	0.08
D6R909	-1.137	0.0314
D6RGK8	-1.137	0.0314
A0A2R8Y4A2	-1.137	0.0963
Q03113	-1.136	0.0624
A0A087WTB6	-1.136	0.0624
A0A1W2PQK2	-1.136	0.0624
A0A1W2PRE1	-1.136	0.0624
A0A1W2PRJ7	-1.136	0.0624
A0A1W2PS82	-1.136	0.0624
A0A6Q8PGR1	-1.136	0.0624
A2A2R6	-1.136	0.0624
H0Y7E8	-1.136	0.0624
Q5JWD1	-1.136	0.0624
Q5JWE9	-1.136	0.0624
P11488	-1.136	0.0624
A0A087WZE5	-1.136	0.0624
A8MTJ3	-1.136	0.0624
F8VZ49	-1.136	0.0812
Q32P51	-1.136	0.0812
A0A0A0MT32	-1.136	0.111
P38571	-1.136	0.111
P38571-2	-1.136	0.111
F2Z2S8	-1.136	0.117
H0YCJ7	-1.136	0.117
Q5QNZ2	-1.135	0.208
G3V1A1	-1.135	0.227
P12235	-1.135	0.341
A0A0A0MSV9	-1.135	0.307
A0A0G2JH37	-1.135	0.307
A0A0G2JKZ1	-1.135	0.307
A2AB90	-1.135	0.307
O15533	-1.135	0.307
O15533-2	-1.135	0.307
O15533-3	-1.135	0.307
Q6P1N7	-1.135	0.307
J3KNI6	-1.134	0.104
P62081	-1.134	0.131
O60506	-1.134	0.0495
O60506-2	-1.134	0.0495
O60506-3	-1.134	0.0495
O60506-4	-1.134	0.0495
P13073	-1.133	0.094
Q5T1M5-3	-1.133	0.443
H0YDG7	-1.133	0.0396
P30154	-1.133	0.0396
P30154-2	-1.133	0.0396
P30154-3	-1.133	0.0396
P30154-4	-1.133	0.0396
P30154-5	-1.133	0.0396
P23396-2	-1.133	0.0907
H0Y512	-1.132	0.176
K7EN36	-1.132	0.125
K7EPG4	-1.132	0.125
P05107	-1.132	0.0782
D3DSM0	-1.131	0.0829
G5E9G0	-1.131	0.42
E9PM09	-1.13	0.135
Q5SZW8	-1.13	0.135
A0A1B0GV95	-1.129	0.256
P07948	-1.129	0.0551
P07948-2	-1.129	0.0551
P04179-3	-1.129	0.483
P36542	-1.128	0.322
A8MVM1	-1.128	0.119
C9JXR7	-1.128	0.119
P42574	-1.128	0.119
A0A1B0GV93	-1.128	0.295
E9PM12	-1.128	0.309
P11215	-1.127	0.0728
P11215-2	-1.127	0.0728
D6RAI5	-1.127	0.151
P23396	-1.127	0.101
P23246	-1.127	0.0293
P23246-2	-1.127	0.0293
D6RAA6	-1.127	0.125
Q93050	-1.126	0.0645
Q93050-1	-1.126	0.0645
Q93050-3	-1.126	0.0645
U3KQ84	-1.126	0.201
P10412	-1.126	0.491
P62241	-1.126	0.267
Q5JR95	-1.126	0.267
Q9HDC9-2	-1.125	0.185
A0A1B0GUB3	-1.125	0.162
A0A1B0GVG2	-1.125	0.162
P36542-2	-1.125	0.343
P24539	-1.125	0.267
K7EM24	-1.125	0.151
J3QL14	-1.125	0.272
P27824-3	-1.125	0.274
Q96A08	-1.125	0.763
Q9Y617	-1.125	0.143
C9J0M4	-1.124	0.427
C9JQ75	-1.124	0.427
C9JSP1	-1.124	0.427
P06748	-1.124	0.134
P06748-3	-1.124	0.134
Q9UKK3	-1.124	0.0299
F8WE71	-1.124	0.0455
B1AH79	-1.124	0.0472
G3V476	-1.124	0.0472
G3V4H1	-1.124	0.0472
Q9H4E5	-1.124	0.0472
Q9H4E5-2	-1.124	0.0472
F8WET9	-1.124	0.0472
P17081	-1.124	0.0472
M0QZC5	-1.124	0.127
H0YF32	-1.124	0.144
A0A3B3IUA8	-1.123	0.0984
G3XAN0	-1.123	0.0747
A0A2R8Y623	-1.123	0.146
Q6NUK1	-1.123	0.228
Q6NUK1-2	-1.123	0.228
F5H0E2	-1.123	0.0425
Q9Y6N5	-1.123	0.398
C9JJ54	-1.123	0.155
Q8IWB7	-1.123	0.155
P67775	-1.122	0.152
P67775-2	-1.122	0.152
B1AH99	-1.121	0.347
D6RBD0	-1.121	0.0512
F5GYQ1	-1.12	0.269
P61421	-1.12	0.269
A0A2R8Y5M6	-1.12	0.41
Q9BTV4	-1.12	0.129
C9JMD7	-1.119	0.436
A0A3B3ITT1	-1.119	0.13
Q6IQ22	-1.119	0.13
A0A2R8Y7G7	-1.119	0.13
G3V562	-1.119	0.13
J3QSF4	-1.119	0.13
E9PI18	-1.119	0.13
E9PJQ5	-1.119	0.13
E9PMJ1	-1.119	0.13
E9PNB9	-1.119	0.13
E9PRF7	-1.119	0.13
E9PS06	-1.119	0.13
H0YDK7	-1.119	0.13
Q15771	-1.119	0.13
Q15771-2	-1.119	0.13
A0A494C0Z5	-1.119	0.13
Q9H082	-1.119	0.13
A8MSP2	-1.119	0.13
A8MTC6	-1.119	0.13
A8MZI4	-1.119	0.13
B7Z3L0	-1.119	0.13
Q96AX2	-1.119	0.13
Q96AX2-2	-1.119	0.13
Q96AX2-3	-1.119	0.13
Q96AX2-4	-1.119	0.13
Q14964	-1.119	0.13
Q96DA2	-1.119	0.13
C9JFM7	-1.119	0.13
Q86YS6	-1.119	0.13
Q86YS6-2	-1.119	0.13
P20338	-1.119	0.13
M0R0X1	-1.119	0.13
P61018	-1.119	0.13
P61018-2	-1.119	0.13
C9JB90	-1.119	0.13
A0A590UJM2	-1.118	0.162
A0A590UK29	-1.118	0.162
F5H3X6	-1.118	0.21
A0A087WUW5	-1.118	0.13
A0A0D9SF20	-1.118	0.13
P25774	-1.117	0.0428
P57088	-1.117	0.117
P34810	-1.116	0.116
P34810-2	-1.116	0.116
P34810-3	-1.116	0.116
H7C046	-1.115	0.423
P60866	-1.115	0.0959
P60866-2	-1.115	0.0959
Q9HDC9	-1.114	0.192
Q68CZ2-2	-1.114	0.128
P06748-2	-1.113	0.123
H0YLD2	-1.113	0.348
H0YLG1	-1.113	0.348
M0R117	-1.113	0.117
M0R1A7	-1.113	0.117
M0R3D6	-1.113	0.117
Q02543	-1.113	0.117
Q9Y617-2	-1.112	0.17
Q9BWM7	-1.112	0.273
E9PNA6	-1.112	0.406
E9PKC6	-1.111	0.0572
U3KQE7	-1.111	0.0552
F5H6E2	-1.111	0.247
O00159	-1.111	0.247
O00159-2	-1.111	0.247
O00159-3	-1.111	0.247
P35232-2	-1.111	0.266
H0YIZ0	-1.111	0.0581
P34897-2	-1.111	0.0581
A0A494C1N7	-1.111	0.331
A0A6Q8PHJ4	-1.11	0.108
A0A1B0GU06	-1.11	0.19
A0A1B0GU62	-1.11	0.19
A0A1B0GVJ1	-1.11	0.19
A0A1B0GW48	-1.11	0.19
H0YK49	-1.11	0.0584
A0A1W2PQD4	-1.11	0.0444
A0A590UK15	-1.11	0.203
Q13423	-1.11	0.18
Q68CZ2	-1.109	0.163
D6RGY2	-1.108	0.278
A0A0A0MS20	-1.108	0.126
A0A0G2JM38	-1.108	0.126
A0A0G2JM43	-1.108	0.126
A0A0G2JMH7	-1.108	0.126
A0A0G2JML1	-1.108	0.126
A0A0G2JNL1	-1.108	0.126
A0A0G2JP25	-1.108	0.126
A0A0G2JPA9	-1.108	0.126
A0A0G2JPU4	-1.108	0.126
A0A0G2JPX5	-1.108	0.126
A0A0G2JQ10	-1.108	0.126
A8MUE1	-1.108	0.126
C9JST2	-1.108	0.126
Q8NHJ6	-1.108	0.126
Q8NHJ6-3	-1.108	0.126
C9JZ20	-1.108	0.277
E7ESE2	-1.108	0.277
E9PCW0	-1.108	0.277
D6RCD0	-1.107	0.205
Q8NBQ5	-1.107	0.205
P11021	-1.107	0.119
Q7Z406-4	-1.107	0.351
Q7Z406-5	-1.107	0.351
C9JW96	-1.107	0.232
P30050-2	-1.107	0.064
Q9UBR2	-1.106	0.223
Q6PIU2	-1.106	0.423
E2QRG1	-1.106	0.0432
M0R1F7	-1.106	0.0432
M0R2W7	-1.106	0.0432
B4DSN5	-1.106	0.438
P18031	-1.106	0.438
G3V2Y4	-1.106	0.0784
Q13045	-1.105	0.146
Q13045-2	-1.105	0.146
Q13045-3	-1.105	0.145
Q7Z406	-1.105	0.365
Q7Z406-2	-1.105	0.365
Q7Z406-6	-1.105	0.365
A0A0A0MTJ9	-1.105	0.429
Q6PIU2-2	-1.105	0.429
E5RH77	-1.105	0.192
M0QYM7	-1.105	0.388
M0QY43	-1.104	0.419
F8VR77	-1.104	0.138
F8VZ69	-1.104	0.139
F8W0A3	-1.104	0.139
A2A2S5	-1.104	0.558
P25774-2	-1.103	0.0632
A0A0C4DGS1	-1.103	0.195
P39656	-1.103	0.195
Q02539	-1.103	0.629
H3BM89	-1.103	0.458
M0R2D3	-1.103	0.337
H0YE40	-1.101	0.141
Q13217	-1.101	0.0705
X6R9L0	-1.101	0.0705
P07099	-1.101	0.154
P35580	-1.101	0.358
P35580-2	-1.101	0.358
P35580-3	-1.101	0.358
P35580-4	-1.101	0.358
P35580-5	-1.101	0.358
H0YAP2	-1.101	0.115
Q6UW63	-1.101	0.296
P61254	-1.101	0.387
P34897	-1.101	0.0786
P34897-3	-1.101	0.0786
A0A1B0GUJ3	-1.1	0.207
A0A1B0GVA3	-1.1	0.207
A0A1B0GVE7	-1.1	0.207
A0A1B0GW66	-1.1	0.207
Q5SZX9	-1.1	0.213
F8VZB1	-1.1	0.169
E5RK69	-1.099	0.316
D6RFL1	-1.099	0.374
P21964	-1.099	0.131
P21964-2	-1.099	0.131
F8WD96	-1.099	0.127
E7EVZ9	-1.099	0.163
C9J155	-1.099	0.333
P30048	-1.099	0.336
P30048-2	-1.099	0.336
J3KSJ0	-1.099	0.589
P62280	-1.099	0.251
E9PSF4	-1.099	0.118
P62701	-1.099	0.321
F6UXX1	-1.099	0.0941
K7ELL3	-1.099	0.227
H3BQJ1	-1.098	0.297
E9PCP0	-1.098	0.176
F5H0S8	-1.098	0.176
F5H100	-1.098	0.176
F5H8J8	-1.098	0.176
P16520	-1.098	0.176
P16520-2	-1.098	0.176
A0A590UJI3	-1.098	0.168
D6REE5	-1.098	0.108
P16615	-1.097	0.242
P16615-2	-1.097	0.242
P16615-3	-1.097	0.242
P16615-5	-1.097	0.242
A0A140T9T1	-1.097	0.218
B1AKZ5	-1.097	0.143
Q15121	-1.097	0.143
Q15121-2	-1.097	0.143
F5GYZ5	-1.097	0.548
F5H3C5	-1.097	0.548
F5H4R2	-1.097	0.548
A0A0A0MSZ8	-1.096	0.103
A0A0G2JM57	-1.096	0.103
A0A0G2JM84	-1.096	0.103
A0A0G2JNA7	-1.096	0.103
A0A0G2JNE9	-1.096	0.103
A0A0G2JP84	-1.096	0.103
A0A0G2JPC7	-1.096	0.103
A0A0G2JQ20	-1.096	0.103
Q8NHJ6-2	-1.096	0.103
M0R0F0	-1.096	0.164
M0R0R2	-1.096	0.164
P46782	-1.096	0.164
P04179	-1.096	0.556
P04179-4	-1.096	0.556
B5MCD7	-1.096	0.0994
O43759	-1.096	0.0994
O43759-2	-1.096	0.0994
P08133	-1.095	0.32
P08133-2	-1.095	0.32
B9ZVU2	-1.095	0.167
C9JBE1	-1.095	0.167
E3W974	-1.095	0.167
E5RIA4	-1.095	0.167
E5RJ35	-1.095	0.167
E7EPX3	-1.095	0.167
E7ETB3	-1.095	0.167
F8WAN0	-1.095	0.167
Q9ULA0	-1.095	0.167
Q9ULA0-2	-1.095	0.167
F8WE98	-1.095	0.131
P13010	-1.095	0.206
B4E1S2	-1.094	0.235
H7C5W9	-1.094	0.25
P16615-4	-1.094	0.25
P07858	-1.094	0.159
D6REQ8	-1.094	0.222
H0YIV0	-1.094	0.202
Q5BKV1	-1.094	0.396
H0Y5E8	-1.094	0.123
A0A2R8YD45	-1.094	0.171
A0A2R8YGD1	-1.094	0.171
O14773	-1.094	0.171
O14773-2	-1.094	0.171
M0R042	-1.094	0.456
A0A494C0K9	-1.093	0.271
C9JH19	-1.093	0.155
A0A2R8YEL6	-1.093	0.239
B4E2I4	-1.093	0.239
P48506	-1.093	0.239
P01889	-1.093	0.25
Q9H361	-1.093	0.128
Q8TCJ2	-1.093	0.206
M0R2N5	-1.093	0.147
Q9NZ01	-1.093	0.147
F8W787	-1.092	0.151
E9PCX7	-1.092	0.203
A0A2R8YEP4	-1.091	0.107
P39656-3	-1.091	0.21
H0Y8S0	-1.091	0.232
B8ZZL8	-1.091	0.286
A1L2Z2	-1.091	0.445
D6RAC2	-1.091	0.127
C9JPE8	-1.091	0.176
C9JYR1	-1.091	0.176
A0A087WY81	-1.091	0.425
A0A075B7A0	-1.091	0.0744
F8VYV2	-1.091	0.0744
A0A494C0L6	-1.091	0.265
A0A494BZZ4	-1.091	0.334
P35613	-1.09	0.0639
P35613-2	-1.09	0.0639
J3QS92	-1.09	0.146
P36578	-1.09	0.478
M0R1H5	-1.09	0.339
A0A2R8YD90	-1.09	0.155
O43772	-1.09	0.281
C9JGI3	-1.09	0.314
A0A494C1L9	-1.09	0.442
H0Y6E1	-1.089	0.237
H7C068	-1.089	0.128
P48047	-1.089	0.239
P09471-2	-1.089	0.137
A0A1W2PRZ7	-1.089	0.145
A0A2R8Y811	-1.089	0.267
P62263	-1.089	0.267
P39656-2	-1.088	0.257
A0A1W2PQH4	-1.088	0.184
A0A1W2PRS2	-1.088	0.184
A0A1W2PRY9	-1.088	0.184
Q9NR31-2	-1.088	0.124
P04899	-1.087	0.149
P04899-4	-1.087	0.153
A0A087WUI2	-1.087	0.114
A0A494C024	-1.087	0.421
A0A2R8Y7U1	-1.087	0.272
P19971	-1.087	0.313
G3V153	-1.086	0.0847
Q14444	-1.086	0.0847
Q14444-2	-1.086	0.0847
H0YH80	-1.086	0.13
Q6PIU2-3	-1.086	0.46
D6RFZ9	-1.086	0.102
B5MCP9	-1.086	0.29
C9JA35	-1.086	0.547
Q5JP53	-1.086	0.462
E9PRC8	-1.085	0.277
Q5SZX6	-1.085	0.277
P13284	-1.085	0.126
Q9UQ80	-1.085	0.174
Q9UQ80-2	-1.085	0.174
A0A075B788	-1.085	0.161
M3ZCP1	-1.085	0.161
A0A2R8YFB8	-1.085	0.28
G3V196	-1.085	0.28
P59190	-1.085	0.28
P59190-2	-1.085	0.28
D6RHH4	-1.085	0.107
H3BU31	-1.085	0.445
P19971-2	-1.085	0.361
H7C086	-1.084	0.332
P19087	-1.084	0.163
Q96CX2	-1.084	0.0788
P19878-2	-1.084	0.141
P19878-4	-1.084	0.141
D6R9L0	-1.084	0.111
D6R9Z1	-1.084	0.111
D6RFX4	-1.084	0.111
F8WEQ6	-1.084	0.201
Q9Y3Z3-4	-1.084	0.212
H3BMS6	-1.084	0.523
P07437	-1.084	0.469
P22492	-1.083	0.724
H0YKA5	-1.083	0.178
A0A0U1RRM4	-1.083	0.181
A6NLN1	-1.083	0.181
P26599	-1.083	0.181
P26599-2	-1.083	0.181
P26599-3	-1.083	0.181
F8VUA6	-1.083	0.08
G3V203	-1.083	0.08
H0YHA7	-1.083	0.08
J3QQ67	-1.083	0.08
Q07020	-1.083	0.08
Q07020-2	-1.083	0.08
A0A2R8Y5D2	-1.083	0.214
A0A2R8YF51	-1.083	0.214
Q5ST81	-1.083	0.461
M0QX72	-1.082	0.292
P04839	-1.082	0.495
C9J1K5	-1.082	0.467
A0A1X7SBZ2	-1.082	0.171
A0A5H1ZRQ2	-1.082	0.171
Q92841	-1.082	0.171
Q92841-1	-1.082	0.171
Q92841-2	-1.082	0.171
Q92841-3	-1.082	0.171
G5E9U5	-1.082	0.212
P63096	-1.082	0.166
P30101	-1.082	0.351
A0A1B0GVP3	-1.081	0.18
C9JQ42	-1.081	0.136
P46976	-1.081	0.136
P46976-2	-1.081	0.136
H0YAM7	-1.081	0.192
C9J6B1	-1.081	0.255
C9JQB3	-1.081	0.255
P11234	-1.081	0.255
P11234-2	-1.081	0.255
P11234-3	-1.081	0.255
P27635	-1.081	0.578
X1WI28	-1.081	0.578
Q9Y3Z3-3	-1.081	0.234
E9PMC5	-1.081	0.416
A0A3B3IU89	-1.08	0.279
Q96TA1	-1.08	0.192
Q96TA1-2	-1.08	0.192
D6RAU2	-1.08	0.116
E9PD14	-1.08	0.116
B5MCT8	-1.08	0.216
C9JM19	-1.08	0.216
A0A2R8YCS7	-1.08	0.227
Q9Y3Z3	-1.08	0.227
H0YID3	-1.08	0.194
P05091	-1.079	0.322
Q5T0D2	-1.079	0.559
A0A1B0GV23	-1.079	0.177
A0A669KBC6	-1.079	0.309
A0A140T9M0	-1.079	0.333
A0A140T9U0	-1.079	0.333
A0A140T9W2	-1.079	0.333
Q53YP1	-1.079	0.333
H3BN02	-1.079	0.207
P20702	-1.079	0.207
P63244	-1.079	0.13
P61225	-1.079	0.254
M0R0P7	-1.079	0.31
H3BUD7	-1.079	0.215
P05091-2	-1.078	0.32
A0A1B0GW44	-1.078	0.191
P62820-2	-1.078	0.295
H7C3P7	-1.078	0.389
P11233	-1.078	0.389
Q5T7N0	-1.078	0.23
Q9NR31	-1.078	0.147
A0A087WXX8	-1.078	0.436
A0A087X2G1	-1.077	0.272
F1T0B3	-1.077	0.272
Q92499	-1.077	0.272
Q92499-2	-1.077	0.272
Q92499-3	-1.077	0.272
J3KS54	-1.077	0.341
P62820	-1.077	0.299
H0Y9P0	-1.077	0.223
Q9H4B7	-1.077	0.411
Q9HB71-3	-1.076	0.221
H0Y2P0	-1.076	0.162
H0YD13	-1.076	0.183
P16070	-1.076	0.183
P16070-10	-1.076	0.183
P16070-11	-1.076	0.183
P16070-12	-1.076	0.183
P16070-13	-1.076	0.183
P16070-14	-1.076	0.183
P16070-16	-1.076	0.183
P16070-17	-1.076	0.183
P16070-18	-1.076	0.183
P16070-3	-1.076	0.183
P16070-4	-1.076	0.183
P16070-5	-1.076	0.183
P16070-6	-1.076	0.183
P16070-7	-1.076	0.183
P16070-8	-1.076	0.183
A0A1B0GVD5	-1.076	0.199
A0A1B0GWE8	-1.076	0.199
P07339	-1.076	0.199
Q9BSJ8	-1.076	0.262
Q9BSJ8-2	-1.076	0.262
Q9UN86	-1.076	0.185
Q9UN86-2	-1.076	0.185
J3QRL5	-1.076	0.114
A0A140T9A9	-1.076	0.533
A0A140T9H3	-1.076	0.533
A0A087WW40	-1.076	0.137
Q9Y371	-1.076	0.137
Q9Y371-2	-1.076	0.137
B7ZC38	-1.076	0.137
B7ZC39	-1.076	0.137
F8WFB9	-1.076	0.137
Q9NR46	-1.076	0.137
Q9NR46-2	-1.076	0.137
Q96AG4	-1.075	0.256
A0A087X0R6	-1.075	0.217
Q9UMY4	-1.075	0.217
Q9UMY4-1	-1.075	0.217
Q9UMY4-3	-1.075	0.217
A0A1B0GXB4	-1.075	0.54
H3BV36	-1.075	0.54
C9JD14	-1.074	0.322
Q5URX0	-1.074	0.377
S4R3N1	-1.074	0.419
E9PLD0	-1.074	0.207
Q9H0U4	-1.074	0.207
A0A2R8YF18	-1.074	0.259
P50995	-1.073	0.321
P50995-2	-1.073	0.321
Q60FE5	-1.073	0.257
A0A087WWY3	-1.073	0.263
E1CEI4	-1.073	0.33
P04899-2	-1.073	0.19
P04899-3	-1.073	0.19
P04899-5	-1.073	0.19
P04899-6	-1.073	0.19
Q3B8N2	-1.073	0.201
Q3B8N2-2	-1.073	0.201
J3KSY2	-1.073	0.201
Q6DKI2	-1.073	0.201
K7ER27	-1.073	0.419
H0Y4R2	-1.073	0.377
P16435	-1.073	0.377
E9PKH0	-1.073	0.233
P08575	-1.073	0.153
P08575-10	-1.073	0.153
P08575-4	-1.073	0.153
P08575-5	-1.073	0.153
P08575-6	-1.073	0.153
P08575-7	-1.073	0.153
P08575-8	-1.073	0.153
P08575-9	-1.073	0.153
Q96L21	-1.073	0.719
F5GXZ9	-1.073	0.55
G5E9P6	-1.073	0.55
E7EW37	-1.073	0.276
A0A075B780	-1.073	0.276
K7ENW1	-1.073	0.276
K7ESC1	-1.073	0.276
O14787	-1.073	0.276
O14787-2	-1.073	0.276
K7EKG5	-1.073	0.312
K7EJW8	-1.072	0.443
H0YJ63	-1.072	0.249
C9JRZ8	-1.072	0.269
C9JRZ8-2	-1.072	0.269
P21333	-1.072	0.259
P21333-2	-1.072	0.259
P08754	-1.072	0.298
H0YFX9	-1.072	0.647
H0YA83	-1.072	0.397
E9PH38	-1.072	0.142
P60763	-1.072	0.198
F8VR69	-1.072	0.573
P04179-2	-1.072	0.618
E9PDQ8	-1.072	0.211
Q96I99	-1.072	0.211
Q96I99-2	-1.072	0.211
Q92973	-1.072	0.269
Q92973-2	-1.072	0.269
Q92973-3	-1.072	0.309
Q8NBS9	-1.072	0.332
Q8NBS9-2	-1.072	0.332
G3V4N0	-1.072	0.378
K7EQZ7	-1.071	0.615
P07686	-1.071	0.391
P14625	-1.071	0.21
P38646	-1.071	0.255
P61604	-1.071	0.375
H3BP42	-1.071	0.216
E7END7	-1.071	0.344
P46781	-1.071	0.275
O75915	-1.07	0.676
A0A3B3ISC6	-1.07	0.246
J3QR48	-1.07	0.157
M0R0U3	-1.07	0.148
B1AH78	-1.07	0.152
A0A6Q8PHC0	-1.069	0.271
A0A6Q8PHJ9	-1.069	0.271
B1AR62	-1.069	0.406
C9JIG9	-1.069	0.253
O95747	-1.069	0.253
E7EMD0	-1.069	0.39
P15153	-1.069	0.155
A0A0U1RQV4	-1.069	0.305
Q13464	-1.069	0.305
H7BZJ3	-1.068	0.493
P22694-2	-1.068	0.363
P62820-3	-1.068	0.318
H0YAF8	-1.068	0.174
P62834	-1.068	0.176
P61224-2	-1.068	0.411
K7ENJ4	-1.067	0.514
H0Y5C6	-1.067	0.227
Q96KK5	-1.067	0.629
Q99878	-1.067	0.629
Q7L7L0	-1.067	0.629
Q93077	-1.067	0.629
P20671	-1.067	0.629
P14780	-1.067	0.151
P35579	-1.067	0.524
J3KPE3	-1.067	0.184
P25398	-1.067	0.247
Q5T3N1	-1.066	0.665
Q5T3N0	-1.066	0.68
C9JM14	-1.066	0.678
P30043	-1.066	0.289
A0A590UJK8	-1.066	0.333
P60953-1	-1.066	0.333
B1AKQ8	-1.066	0.387
P43304	-1.066	0.529
P43304-2	-1.066	0.529
Q15149	-1.066	0.205
Q15149-2	-1.066	0.205
Q15149-3	-1.066	0.205
Q15149-4	-1.066	0.205
Q15149-5	-1.066	0.205
Q15149-6	-1.066	0.205
Q15149-7	-1.066	0.205
Q15149-8	-1.066	0.205
Q15149-9	-1.066	0.205
D6RF23	-1.066	0.274
G8JLJ2	-1.066	0.615
Q71U36	-1.066	0.61
Q71U36-2	-1.066	0.61
E9PMA0	-1.065	0.278
O95831-5	-1.065	0.278
F5GXX5	-1.065	0.455
P61803	-1.065	0.455
J3KSA0	-1.065	0.456
P14598	-1.065	0.35
P14598-2	-1.065	0.35
A6NI72	-1.065	0.35
H0Y8W2	-1.065	0.188
O95831-2	-1.064	0.31
D6RCN3	-1.064	0.401
E7EU13	-1.064	0.222
Q96P48	-1.064	0.222
Q96P48-1	-1.064	0.222
Q96P48-2	-1.064	0.222
Q96P48-3	-1.064	0.222
Q96P48-4	-1.064	0.222
H0Y5E4	-1.064	0.238
H0YCV9	-1.064	0.238
H0YDW7	-1.064	0.238
P16070-15	-1.064	0.238
P16070-9	-1.064	0.238
F5H5N6	-1.064	0.236
G3V4T5	-1.064	0.176
H0YJS4	-1.064	0.176
A0A087X247	-1.064	0.362
K7EJ20	-1.064	0.362
K7EKX7	-1.064	0.362
K7ENB4	-1.064	0.362
K7ERP4	-1.064	0.362
P36969	-1.064	0.362
P36969-2	-1.064	0.362
R4GNE4	-1.064	0.362
B9A058	-1.064	0.204
F8W8A6	-1.064	0.204
O00182	-1.064	0.247
O00182-2	-1.064	0.247
O00182-3	-1.064	0.247
O00182-6	-1.064	0.247
A0A286YFE3	-1.064	0.297
A0A286YFL8	-1.064	0.297
Q5T0S4	-1.064	0.297
B1AH77	-1.064	0.185
B1AH80	-1.064	0.185
F6U784	-1.064	0.251
P10114	-1.064	0.251
Q9Y3L5	-1.064	0.251
P62753	-1.064	0.533
P04083	-1.063	0.652
H0YB41	-1.063	0.31
A0A3B3ITI7	-1.063	0.238
M0R248	-1.063	0.277
A0A0A0MSI3	-1.063	0.287
Q96BW5	-1.063	0.287
Q96BW5-2	-1.063	0.287
C9JIJ5	-1.063	0.56
C9JZ88	-1.063	0.56
A0A2R8YG48	-1.063	0.318
Q96GA7	-1.063	0.243
F8W0P7	-1.062	0.529
A0A3B3IRK0	-1.062	0.523
A0A3B3IS42	-1.062	0.523
A0A3B3ITG4	-1.062	0.523
A0A3B3ITX3	-1.062	0.523
A0A3B3IU77	-1.062	0.523
F8WE78	-1.062	0.523
F6UT28	-1.062	0.419
F6X3N5	-1.062	0.419
A0A1W2PQD0	-1.062	0.412
A0A087WWT1	-1.062	0.465
H3BT58	-1.061	0.429
R4GMQ5	-1.061	0.323
Q13011	-1.061	0.319
H3BS70	-1.061	0.288
Q96DC0	-1.061	0.288
J3KT38	-1.061	0.182
A0A1W2PNZ7	-1.061	0.443
P13747	-1.061	0.396
A0A0G2JH66	-1.061	0.537
A0A0G2JPA3	-1.061	0.537
A0A140T8X0	-1.061	0.537
A0A140T939	-1.061	0.537
A0A140T9B7	-1.061	0.537
A0A140T9D9	-1.061	0.537
A0A140T9X6	-1.061	0.537
D0EV57	-1.061	0.537
A0A0G2JNX1	-1.061	0.537
P17693-2	-1.061	0.537
P17693-6	-1.061	0.537
Q31611	-1.061	0.537
S4R359	-1.061	0.248
P23284	-1.061	0.286
O95758	-1.061	0.45
O95758-1	-1.061	0.45
O95758-2	-1.061	0.45
O95758-4	-1.061	0.45
O95758-5	-1.061	0.45
O95758-6	-1.061	0.45
O95758-7	-1.061	0.45
F8WBC0	-1.061	0.494
A6NIZ1	-1.061	0.403
O75844	-1.061	0.599
A0A6Q8PFM5	-1.06	0.315
A0A6Q8PG15	-1.06	0.315
O95831	-1.06	0.315
O95831-3	-1.06	0.315
F5GWN4	-1.06	0.24
F8WBT0	-1.06	0.24
E9PLT1	-1.06	0.307
E7EU05	-1.06	0.302
P16671	-1.06	0.302
P16671-3	-1.06	0.302
P16671-4	-1.06	0.302
P62993-2	-1.06	0.22
P24844-2	-1.06	0.533
E5RI98	-1.06	0.425
Q92928	-1.06	0.254
F8WCY6	-1.06	0.192
F8WD79	-1.06	0.192
F8VPW9	-1.06	0.192
F8VWZ7	-1.06	0.192
F8VSF8	-1.06	0.192
A0A2R8YFV6	-1.06	0.342
P0DPH7-2	-1.06	0.638
A0A075B736	-1.06	0.448
Q5SQY0	-1.06	0.448
A6NNZ2	-1.06	0.448
A0A6Q8PFE1	-1.059	0.322
H0YDX6	-1.059	0.241
P05198	-1.059	0.226
H0Y9B6	-1.059	0.416
A0A0G2JI36	-1.059	0.426
A0A0G2JIF2	-1.059	0.426
A0A0G2JL56	-1.059	0.426
A0A1W2PSE7	-1.059	0.426
Q5SUL5	-1.059	0.426
P61978	-1.059	0.275
P61978-2	-1.059	0.275
P61978-3	-1.059	0.275
Q14974	-1.059	0.205
A0A1W2PPH1	-1.059	0.286
P23368	-1.059	0.286
A0A1W2PQF8	-1.059	0.333
P23368-2	-1.059	0.333
K7ELN9	-1.059	0.386
F5GYB5	-1.059	0.483
Q9Y490	-1.059	0.281
C9K0S6	-1.059	0.693
P09525	-1.058	0.474
Q6P452	-1.058	0.471
Q5QPP1	-1.058	0.276
Q6NVY1	-1.058	0.248
Q6NVY1-2	-1.058	0.248
D5H3J5	-1.058	0.597
Q2L6G2	-1.058	0.597
A8MXH2	-1.058	0.333
C9J6D1	-1.058	0.333
E9PJJ2	-1.058	0.333
E9PKT8	-1.058	0.333
E9PNJ7	-1.058	0.333
E9PNW0	-1.058	0.333
E9PS34	-1.058	0.333
A0A6Q8PGE6	-1.058	0.369
H0Y8R5	-1.058	0.328
D6RAN4	-1.058	0.645
P32969	-1.058	0.645
P09525-2	-1.057	0.491
K7EK77	-1.057	0.619
Q9Y394	-1.057	0.482
Q9Y394-2	-1.057	0.482
P62873	-1.057	0.429
P62873-2	-1.057	0.429
Q14974-2	-1.057	0.211
A0A1W2PQH3	-1.057	0.292
K7ENF0	-1.057	0.501
K7EJ19	-1.057	0.441
D6RCR6	-1.057	0.319
B7ZB78	-1.057	0.374
A2A3R5	-1.057	0.594
P05455	-1.057	0.295
P24666-2	-1.056	0.459
P24666-3	-1.056	0.459
Q16777	-1.056	0.688
Q9BTM1	-1.056	0.688
Q5T6W2	-1.056	0.317
A0A1W2PQ37	-1.056	0.348
A0A1W2PQT3	-1.056	0.309
A0A1W2PQY8	-1.056	0.309
P30153	-1.056	0.236
C9IZZ0	-1.056	0.431
C9J592	-1.056	0.428
O43818	-1.056	0.342
A0A2R8Y755	-1.056	0.385
A0A2R8Y7R5	-1.056	0.385
F8WCA0	-1.056	0.43
J3QRU4	-1.056	0.43
K7ENK9	-1.056	0.43
P63027	-1.056	0.43
K7EKX0	-1.056	0.43
Q15836	-1.056	0.43
H0Y5F3	-1.055	0.348
A0A3B3ITI4	-1.055	0.277
B5MC53	-1.055	0.489
B5MCF8	-1.055	0.489
G5E9F5	-1.055	0.489
P39210	-1.055	0.489
A0A2R8YDZ0	-1.054	0.257
P48426	-1.054	0.399
P48426-2	-1.054	0.399
B3KQV6	-1.054	0.253
A0A6Q8PG52	-1.054	0.422
A0A6Q8PH84	-1.054	0.422
H0Y9R4	-1.054	0.694
G3V2N6	-1.054	0.638
G3V2R8	-1.054	0.638
G3V3R4	-1.054	0.638
G3V5W4	-1.054	0.638
P23381-2	-1.054	0.448
O43865	-1.053	0.569
O43865-2	-1.053	0.569
B0QYK8	-1.053	0.513
P06576	-1.053	0.626
Q5JYX0	-1.053	0.402
A0A3B3IS84	-1.053	0.445
A0A3B3IT15	-1.053	0.445
P53621	-1.053	0.445
P53621-2	-1.053	0.445
P24844	-1.053	0.547
A0A6Q8JFT6	-1.053	0.398
Q4VXU2	-1.053	0.398
Q4VXU2-2	-1.053	0.398
A0A2R8YDI9	-1.053	0.5
H0YL94	-1.053	0.5
H0YLJ8	-1.053	0.5
P0DPH8	-1.053	0.678
G3V1M7	-1.052	0.582
K7EN71	-1.052	0.252
K7ERB2	-1.052	0.252
Q96P48-7	-1.052	0.284
A0A3B3ISK1	-1.052	0.595
A0A3B3ITV3	-1.052	0.595
P10619	-1.052	0.356
P10619-2	-1.052	0.356
X6R5C5	-1.052	0.356
X6R8A1	-1.052	0.356
F5H7S7	-1.052	0.344
J3KTM9	-1.052	0.239
P61224-4	-1.052	0.447
C9J931	-1.052	0.333
Q15382	-1.052	0.333
A0A2R8Y5Y7	-1.052	0.678
P23381	-1.052	0.463
A0A087X2B5	-1.051	0.257
E5RID5	-1.051	0.604
E5RK37	-1.051	0.604
A0A2R8Y484	-1.051	0.364
Q08722	-1.051	0.364
Q08722-2	-1.051	0.364
Q08722-3	-1.051	0.364
Q08722-4	-1.051	0.364
A0A0B4J2D5-2	-1.051	0.631
P0DPI2-2	-1.051	0.631
P62993	-1.051	0.272
F5GX30	-1.051	0.488
P20645	-1.051	0.488
Q9NZM1-5	-1.051	0.474
Q15084	-1.051	0.406
Q15084-2	-1.051	0.406
Q15084-3	-1.051	0.406
Q15084-4	-1.051	0.406
Q15084-5	-1.051	0.406
F5GWU8	-1.051	0.554
F5GYH7	-1.051	0.554
F5H077	-1.051	0.554
F5H0B7	-1.051	0.554
F5H491	-1.051	0.554
F5H4H0	-1.051	0.554
F5H500	-1.051	0.554
B1AMS2	-1.051	0.297
Q14141	-1.051	0.297
Q14141-2	-1.051	0.297
Q14141-3	-1.051	0.297
Q14141-4	-1.051	0.297
A0A087X142	-1.051	0.297
A6NFQ9	-1.051	0.297
A6NMH6	-1.051	0.297
C9JV02	-1.051	0.297
F8W8I8	-1.051	0.297
Q92599	-1.051	0.297
Q92599-2	-1.051	0.297
Q92599-3	-1.051	0.297
Q92599-4	-1.051	0.297
Q13576	-1.05	0.344
H0YBN4	-1.05	0.257
B3KNX7	-1.05	0.275
E9PM17	-1.05	0.275
Q13153	-1.05	0.275
Q13153-2	-1.05	0.275
M0R261	-1.05	0.254
O95336	-1.05	0.254
P51149	-1.05	0.451
P21912	-1.05	0.56
O75396	-1.05	0.275
Q6PEY2	-1.05	0.703
H0YI37	-1.049	0.544
Q2TB90	-1.049	0.353
D6R939	-1.049	0.392
A0A6Q8PEX4	-1.049	0.561
P35241-3	-1.049	0.422
E9PM36	-1.049	0.517
I3L404	-1.049	0.517
H0Y9K1	-1.049	0.328
Q15776	-1.049	0.373
Q15776-2	-1.049	0.373
A0A6Q8PFW2	-1.048	0.419
E9PN17	-1.048	0.344
O75964	-1.048	0.344
B1AHF3	-1.048	0.433
P55010	-1.048	0.257
K7EKE6	-1.048	0.545
P36776	-1.048	0.545
P36776-2	-1.048	0.545
Q8TDZ2-3	-1.048	0.543
P19338	-1.048	0.321
A0A0C4DG17	-1.048	0.328
C9J9K3	-1.048	0.328
P08865	-1.048	0.328
P49411	-1.048	0.577
P31946	-1.048	0.325
P31946-2	-1.048	0.325
H7C5Q2	-1.047	0.459
Q9Y305	-1.047	0.459
Q9Y305-2	-1.047	0.459
Q9Y305-3	-1.047	0.459
Q9Y305-4	-1.047	0.459
M0QXF2	-1.047	0.364
P60953	-1.047	0.48
Q13576-2	-1.047	0.393
Q13576-3	-1.047	0.393
K7EJE8	-1.047	0.558
Q9NZM1-2	-1.047	0.494
K7EN82	-1.047	0.299
P30419	-1.047	0.299
P30419-2	-1.047	0.299
A0A087WTT1	-1.047	0.306
E7EQV3	-1.047	0.306
P11940	-1.047	0.306
P11940-2	-1.047	0.306
Q13177	-1.047	0.275
B1AKS5	-1.047	0.319
A0A494C0A4	-1.047	0.619
G3V3H8	-1.047	0.558
G3V3Y5	-1.047	0.558
A0A2R8Y478	-1.046	0.454
A6NNI4	-1.046	0.454
G8JLH6	-1.046	0.454
P21926	-1.046	0.454
Q14019	-1.046	0.557
Q58FF8	-1.046	0.437
E7ERJ7	-1.046	0.319
E9PIA8	-1.046	0.453
H3BT36	-1.046	0.498
H0YJ03	-1.046	0.586
A0A2R8Y7I4	-1.046	0.353
A0A2R8YDY1	-1.046	0.353
A0A6Q8PH44	-1.045	0.416
A0A0A0MSJ2	-1.045	0.359
Q96P48-5	-1.045	0.359
I3L192	-1.045	0.323
D6RGW0	-1.045	0.388
Q6P179-2	-1.045	0.388
A0A0B4J2D5	-1.045	0.623
P0DPI2	-1.045	0.623
A0A2R8Y648	-1.045	0.518
A0A0G2JPQ3	-1.045	0.527
P17693	-1.045	0.527
P17693-5	-1.045	0.527
Q5RJ85	-1.045	0.527
Q8MH48	-1.045	0.527
S4R457	-1.045	0.508
Q58FF7	-1.045	0.43
O75914	-1.045	0.305
O75914-2	-1.045	0.305
O75914-3	-1.045	0.305
O75914-4	-1.045	0.305
A0A499FI48	-1.045	0.349
P13667	-1.045	0.349
P51148	-1.045	0.334
P51148-2	-1.045	0.334
P61224	-1.045	0.534
P61224-3	-1.045	0.534
K7EMF8	-1.044	0.679
C9J1E7	-1.044	0.341
H3BPJ2	-1.044	0.508
Q15041	-1.044	0.508
Q15041-2	-1.044	0.508
Q15041-3	-1.044	0.508
P25705-3	-1.044	0.633
H0YH81	-1.044	0.681
P30085	-1.044	0.64
P30085-3	-1.044	0.64
P00387	-1.044	0.501
P00387-2	-1.044	0.501
P00387-3	-1.044	0.501
E9PNP4	-1.044	0.502
H0Y8N0	-1.044	0.405
Q6P179	-1.043	0.396
Q6P179-3	-1.043	0.396
F8VRJ2	-1.043	0.444
F8VVB5	-1.043	0.444
I3L0L3	-1.043	0.491
M0R1L2	-1.043	0.367
A0A0S2Z4R8	-1.043	0.667
G3V4C7	-1.043	0.539
G3V4N8	-1.043	0.539
A0A5F9ZHJ1	-1.042	0.416
P55263-4	-1.042	0.416
P61204-2	-1.042	0.426
F5H6I7	-1.042	0.372
Q6DD88	-1.042	0.372
O75947	-1.042	0.737
P29373	-1.042	0.561
I3L3H2	-1.042	0.524
P22626	-1.042	0.34
D6RJ96	-1.042	0.441
E9PDE8	-1.042	0.441
O95757	-1.042	0.441
Q9NZM1	-1.042	0.548
Q9NZM1-3	-1.042	0.548
Q9NZM1-6	-1.042	0.548
P19878-3	-1.042	0.468
J3QKM9	-1.042	0.326
H0YJP3	-1.042	0.598
A0A2R8Y7H3	-1.041	0.454
J3QL20	-1.041	0.451
J3KSQ2	-1.041	0.386
P35606	-1.041	0.436
P35606-2	-1.041	0.436
Q5SYZ4	-1.041	0.603
M0QX47	-1.041	0.586
P36776-3	-1.041	0.591
A0A0A0MSS4	-1.041	0.469
A0A0A0MSU9	-1.041	0.469
A0A2R8Y586	-1.041	0.484
P53992	-1.041	0.388
H0Y8V7	-1.041	0.344
S4R3N9	-1.041	0.557
G3V2C0	-1.041	0.557
G3V313	-1.041	0.557
G3V339	-1.041	0.557
G3V4S4	-1.041	0.557
A0A6Q8PFA7	-1.04	0.493
O00754	-1.04	0.393
O00754-2	-1.04	0.393
P35579-2	-1.04	0.69
F8W050	-1.04	0.626
A0A6I8PLA1	-1.04	0.554
A0A6I8PS38	-1.04	0.554
P06737	-1.04	0.373
P06737-2	-1.04	0.373
A0A5F9ZHL7	-1.039	0.639
E9PRQ6	-1.039	0.639
Q10567-4	-1.039	0.382
P25705-2	-1.039	0.679
P25705	-1.039	0.675
A0A2R8Y7Y9	-1.039	0.554
M0QZL1	-1.039	0.554
M0R192	-1.039	0.554
O00429-7	-1.039	0.532
F5GYK7	-1.039	0.679
P08236-3	-1.039	0.388
P22626-2	-1.039	0.36
H0YAR2	-1.039	0.425
Q13492-4	-1.039	0.462
Q9HAB8	-1.039	0.41
P50897-2	-1.039	0.472
S4R435	-1.039	0.449
O94979-5	-1.039	0.37
F5H282	-1.039	0.537
A2A299	-1.039	0.418
P21980-3	-1.039	0.418
H7C131	-1.038	0.422
P09110	-1.038	0.422
A0A6Q8PFQ8	-1.038	0.519
A0A6Q8PFS4	-1.038	0.519
S4R3S4	-1.038	0.505
J3KRI6	-1.038	0.583
Q9BTM1-2	-1.038	0.768
A0A2R8Y3N3	-1.038	0.508
A0A2R8Y5P7	-1.038	0.508
A0A2R8Y6I1	-1.038	0.508
P49590	-1.038	0.508
P49590-2	-1.038	0.508
P17693-4	-1.038	0.521
A0A286YFF7	-1.038	0.482
A0A2C9F2P4	-1.038	0.482
P50897	-1.038	0.482
P11217-2	-1.038	0.398
O15127	-1.038	0.435
G3V277	-1.038	0.601
A0A6Q8PG28	-1.037	0.495
K7EQP4	-1.037	0.699
C9J7L8	-1.037	0.555
E9PDT6	-1.037	0.51
E9PFG7	-1.037	0.62
Q12846	-1.037	0.421
K7EPY7	-1.037	0.597
G3V423	-1.037	0.621
G3V456	-1.037	0.621
G3V5U1	-1.037	0.621
P24752-2	-1.036	0.649
A0A5F9ZHI5	-1.036	0.502
A0A5F9ZHN9	-1.036	0.502
J3QRD1	-1.036	0.502
P51648	-1.036	0.502
P51648-2	-1.036	0.502
K7EJL1	-1.036	0.412
F8W079	-1.036	0.728
Q92526	-1.036	0.601
Q92526-2	-1.036	0.601
E9PP73	-1.036	0.572
Q6P179-4	-1.036	0.503
P09769	-1.036	0.479
H7C1B5	-1.036	0.399
P51858-2	-1.036	0.605
P51858-3	-1.036	0.605
Q58FF6	-1.036	0.387
O00182-4	-1.036	0.577
O00182-5	-1.036	0.577
J3KT17	-1.036	0.577
J3QR96	-1.036	0.577
H0YF90	-1.036	0.634
P19878	-1.036	0.544
C9J4G7	-1.036	0.748
P08567	-1.036	0.476
E9PK47	-1.036	0.432
Q15907	-1.036	0.479
B9ZVP7	-1.036	0.528
C9JD32	-1.036	0.528
J3KT29	-1.036	0.528
H0YJG7	-1.035	0.496
O95433-2	-1.035	0.496
I3L1M4	-1.035	0.561
J3QS00	-1.035	0.561
K7ESA0	-1.035	0.671
K7EJ74	-1.035	0.432
K7EP67	-1.035	0.432
Q15029	-1.035	0.432
Q15029-2	-1.035	0.432
Q15029-3	-1.035	0.432
P38919	-1.035	0.597
B3KVK2	-1.035	0.554
B4DP64	-1.035	0.704
E5RI35	-1.035	0.704
E5RJ48	-1.035	0.704
A0A1W2PR68	-1.035	0.468
H0YD14	-1.035	0.583
K7EK45	-1.035	0.489
H3BMH2	-1.035	0.49
H3BSC1	-1.035	0.49
P62491	-1.035	0.49
P62491-2	-1.035	0.49
Q15907-2	-1.035	0.49
Q5W0S4	-1.035	0.573
A0A6Q8PFK3	-1.034	0.547
A0A6Q8PHJ2	-1.034	0.547
Q0VD83	-1.034	0.478
Q0VD83-3	-1.034	0.478
H3BTU6	-1.034	0.439
P00505	-1.034	0.605
B4DQ67	-1.034	0.589
D6RB22	-1.034	0.589
P55160-2	-1.034	0.578
E5RH24	-1.034	0.482
E5RJB9	-1.034	0.482
A0A0C4DGP4	-1.034	0.529
J3KSC4	-1.034	0.542
J3QLK0	-1.034	0.542
M0QZQ3	-1.034	0.612
Q9H254	-1.034	0.612
Q9H254-2	-1.034	0.612
Q9H254-4	-1.034	0.612
B1AHC9	-1.034	0.516
P12956	-1.034	0.516
P12956-2	-1.034	0.516
K7ERX7	-1.033	0.757
C9JZG1	-1.033	0.512
H3BRC9	-1.033	0.507
Q12907	-1.033	0.684
O00160	-1.033	0.626
Q9NZM1-8	-1.033	0.578
A0A3B3ITT5	-1.033	0.464
P47914	-1.033	0.464
A0A087WU13	-1.032	0.638
P09104	-1.032	0.621
P09104-2	-1.032	0.621
U3KQP4	-1.032	0.613
P04066	-1.032	0.816
O60814	-1.032	0.883
P57053	-1.032	0.883
Q99879	-1.032	0.883
Q99877	-1.032	0.883
U3KQK0	-1.032	0.883
Q5QNW6	-1.032	0.883
Q5QNW6-2	-1.032	0.883
P58876	-1.032	0.883
Q93079	-1.032	0.883
F8VUX1	-1.032	0.53
F8VXI6	-1.032	0.53
P55209-3	-1.032	0.53
Q99541	-1.032	0.719
Q9HAB8-2	-1.032	0.528
C9J9C1	-1.032	0.524
Q12846-2	-1.032	0.483
A0A140T9T7	-1.032	0.828
Q03518	-1.032	0.828
P21980	-1.032	0.516
O43747	-1.031	0.476
O43747-2	-1.031	0.476
B8ZWD1	-1.031	0.862
P07108	-1.031	0.862
P07108-2	-1.031	0.862
P07108-3	-1.031	0.862
P07108-4	-1.031	0.862
P07108-5	-1.031	0.862
P13804-2	-1.031	0.628
D6RJE6	-1.031	0.63
Q9BY32	-1.031	0.551
Q9BY32-2	-1.031	0.551
H7C579	-1.031	0.462
E9PCR7	-1.031	0.661
E9PDF2	-1.031	0.661
Q02218	-1.031	0.661
Q02218-2	-1.031	0.661
H0YEQ8	-1.031	0.594
H0YM31	-1.031	0.659
D6RGV9	-1.031	0.734
C9J4V0	-1.031	0.63
E7ESV4	-1.031	0.66
F5H7Y6	-1.031	0.66
P12931	-1.031	0.642
P12931-2	-1.031	0.642
H3BPK7	-1.03	0.558
Q9P1U1-3	-1.03	0.516
P08238	-1.03	0.548
Q9NTK5-2	-1.03	0.624
A0A2R8Y3X5	-1.03	0.606
A0A2R8YDM2	-1.03	0.606
A0A2R8YE78	-1.03	0.606
A0A2R8YFD1	-1.03	0.606
C9JMB8	-1.03	0.606
E5KLJ9	-1.03	0.606
O60313	-1.03	0.606
O60313-10	-1.03	0.606
O60313-11	-1.03	0.606
O60313-13	-1.03	0.606
O60313-2	-1.03	0.606
O60313-9	-1.03	0.606
B1ANR0	-1.03	0.516
Q13310	-1.03	0.516
Q13310-2	-1.03	0.516
Q13310-3	-1.03	0.516
Q16822-2	-1.03	0.662
Q13492	-1.03	0.577
Q13492-2	-1.03	0.577
Q13492-3	-1.03	0.577
Q13492-5	-1.03	0.577
P61026	-1.03	0.626
F8VUA5	-1.03	0.593
F8VVZ0	-1.03	0.593
P61020	-1.03	0.593
P61020-2	-1.03	0.593
F8VWU4	-1.03	0.593
C9J8S3	-1.03	0.626
F8WD59	-1.03	0.541
P78324	-1.03	0.508
P78324-2	-1.03	0.508
P78324-4	-1.03	0.508
Q16881-7	-1.03	0.582
Q9P0L0	-1.03	0.528
Q9P0L0-2	-1.03	0.528
A0A1B0GVG8	-1.03	0.714
O14980	-1.03	0.676
A0A6Q8PF77	-1.029	0.607
A0A6Q8PHP3	-1.029	0.607
A0A6Q8PHP7	-1.029	0.607
O95831-4	-1.029	0.566
A0A5F9ZGX4	-1.029	0.584
A0A5F9ZI12	-1.029	0.584
Q10567	-1.029	0.493
Q10567-2	-1.029	0.493
Q10567-3	-1.029	0.493
A0A087WX41	-1.029	0.503
H3BRY3	-1.029	0.53
H3BRJ0	-1.029	0.503
Q9ULD0-2	-1.029	0.734
Q9ULD0-3	-1.029	0.734
J3KR73	-1.029	0.678
F5GX62	-1.029	0.688
A0A0B4J2A4	-1.028	0.815
A6PW80	-1.028	0.743
F5H0C8	-1.028	0.677
P63096-2	-1.028	0.548
C9JCQ4	-1.028	0.668
C9JL19	-1.028	0.668
J3KTJ1	-1.028	0.74
O14818-4	-1.028	0.533
C9J4S4	-1.028	0.68
A0A0U1RQT9	-1.028	0.61
C9JYN0	-1.028	0.61
Q16563	-1.028	0.61
Q16563-2	-1.028	0.61
K7ER88	-1.027	0.823
K7EME0	-1.027	0.828
E9PM95	-1.027	0.713
K7EJP1	-1.027	0.8
K7EQH4	-1.027	0.8
K7EKQ2	-1.027	0.526
B7Z9C2	-1.027	0.596
F5H4R6	-1.027	0.596
F8VV59	-1.027	0.596
F8VY35	-1.027	0.596
F8W020	-1.027	0.596
F8W0J6	-1.027	0.596
F8W118	-1.027	0.596
F8W543	-1.027	0.596
H0YH88	-1.027	0.596
H0YHC3	-1.027	0.596
H0YIV4	-1.027	0.596
P55209	-1.027	0.596
P55209-2	-1.027	0.596
Q5JPU2	-1.027	0.616
E9PMD7	-1.027	0.533
C9JCK5	-1.027	0.595
A0A087X163	-1.027	0.666
Q7KZF4	-1.027	0.521
K7EP07	-1.027	0.74
Q99426-2	-1.027	0.74
P21980-2	-1.027	0.557
F5H5D3	-1.027	0.706
Q9BQE3	-1.027	0.706
G3V2F2	-1.027	0.685
G3V3R3	-1.027	0.685
A2IDB2	-1.027	0.54
J3KSR4	-1.026	0.639
E7ENJ6	-1.026	0.571
Q9BXS5	-1.026	0.571
Q9BXS5-2	-1.026	0.571
P04040	-1.026	0.593
K7EQA9	-1.026	0.545
A0A494BZX6	-1.026	0.704
A0A494C1M1	-1.026	0.704
D6RBG7	-1.026	0.557
D6RBT6	-1.026	0.557
D6RBZ7	-1.026	0.557
D6RCL6	-1.026	0.557
Q5JR01	-1.026	0.748
A0A2R8YDN5	-1.026	0.838
A0A6Q8PFK6	-1.026	0.838
H7C2E7	-1.026	0.62
Q99880	-1.026	0.906
C9JL25	-1.026	0.657
P33176	-1.026	0.587
J3QRS3	-1.026	0.739
P19105	-1.026	0.739
O14950	-1.026	0.739
B1ANR1	-1.026	0.595
K7ELL7	-1.026	0.625
P14314	-1.026	0.625
P14314-2	-1.026	0.625
A0A0U1RQE9	-1.026	0.554
A0A0U1RQL2	-1.026	0.554
A0A0U1RQM8	-1.026	0.554
A0A0U1RQU2	-1.026	0.554
A0A0U1RRI9	-1.026	0.554
C9J165	-1.026	0.554
H3BN38	-1.026	0.609
M0R2D0	-1.026	0.609
M0R377	-1.026	0.609
[truncated: 3,415 more rows]

## Sheet: HIV+ cocaine vs. HIV+
HIV+ cocaine (128N) vs. HIV+ (127N)
ID	Expr Fold Change	Expr p-value
H7C1H2	1.515	0.00191		Upregulated	7
A0A087X226	2.22	0.000769		Downregulated	0
Q3KQV9	2.22	0.000769
Q92616	3.536	0.000475
A0A1W2PQU7	4.07	1.88e-05
A0A1W2PS58	4.07	1.88e-05
K7EPI4	4.07	1.88e-05
P02768-2	-1.655	0.25
C9JKR2	-1.655	0.25
B7WNR0	-1.624	0.26
A0A0C4DGB6	-1.613	0.227
P02768	-1.612	0.253
H0YA55	-1.611	0.265
D6RHD5	-1.604	0.266
H7C013	-1.601	0.232
P02768-3	-1.583	0.299
A0A087WWT3	-1.583	0.299
E9PMV1	-1.534	0.155
P02765	-1.53	0.203
M0R061	-1.495	0.147
O14579-2	-1.468	0.144
O14579-3	-1.404	0.143
O14579	-1.404	0.143
M0QXB4	-1.404	0.143
E9PQR3	-1.364	0.000391
E9PKM5	-1.364	0.000391
E9PKY7	-1.364	0.000391
E9PK45	-1.364	0.000391
A0A590UK79	-1.285	0.0522
A0A590UJB9	-1.285	0.0522
A0A590UJT6	-1.276	0.056
Q2TAC2	-1.276	0.056
Q2TAC2-2	-1.276	0.056
K7EPB9	-1.271	0.0418
P67936-2	-1.261	0.0467
K7ENT6	-1.261	0.0467
A0A5F9UN72	-1.261	0.0467
A0A2R8YE05	-1.261	0.0467
P07951-3	-1.258	0.0612
P07951-2	-1.258	0.0612
A7XZE4	-1.258	0.0612
A0A2R8YHD2	-1.247	0.0556
U3KQK2	-1.243	0.0758
A0A2R8YGB7	-1.241	0.0175
B1AXG2	-1.241	0.0175
P67936	-1.233	0.0519
P07951	-1.232	0.0802
Q5TCU3	-1.232	0.0802
E9PAN7	-1.23	0.0224
A0A2R8YEU4	-1.225	0.0687
Q9UK32	-1.223	0.0314
Q9UK32-2	-1.223	0.0314
E9PND2	-1.222	0.0356
E9PP21	-1.222	0.0356
P21291	-1.222	0.0356
A0A2R8Y5V9	-1.22	0.0596
A0A2R8YH90	-1.215	0.0619
E9PK06	-1.211	0.413
B7ZB17	-1.208	0.0316
P51812	-1.208	0.0316
B1AXG1	-1.208	0.0316
B4DG22	-1.208	0.0316
A0A6I8PLA1	-1.206	0.0224
A0A6I8PS38	-1.206	0.0224
A0A494C034	-1.206	0.0116
B8ZZA3	-1.201	0.237
A0A2R8YGX3	-1.2	0.0705
P62328	-1.199	0.0401
P63313	-1.199	0.0401
F8VWQ0	-1.196	0.621
F8VWR4	-1.196	0.621
Q15418	-1.179	0.0351
Q15418-2	-1.179	0.0351
Q15418-4	-1.179	0.0351
E9PGT3	-1.179	0.0351
O00757	-1.177	0.115
A0A0B4J2C3	-1.177	0.0531
P13693	-1.177	0.0531
Q5W0H4	-1.177	0.0531
K7ESD6	-1.176	0.0795
P00918	-1.175	0.218
Q14847-2	-1.175	0.0754
P13693-2	-1.174	0.0241
E9PJF7	-1.174	0.0241
J3KPG2	-1.174	0.0241
Q14847-3	-1.17	0.0649
J3KN67	-1.168	0.0257
C9J9W2	-1.168	0.0971
H0YKP3	-1.167	0.0825
E5RK37	-1.165	0.186
E5RID5	-1.165	0.186
A0A2R8Y6A3	-1.165	0.0352
E9PNX9	-1.162	0.163
H0YI90	-1.16	0.0478
H0YII4	-1.16	0.0478
Q5TDH0	-1.16	0.0478
Q5TDH0-2	-1.16	0.0478
Q5TDH0-3	-1.16	0.0478
P06753-2	-1.16	0.0282
A0A494C0G0	-1.16	0.0637
Q14847	-1.158	0.0717
H0YN26	-1.158	0.0305
A0A2R2Y2Q3	-1.157	0.0377
P39687	-1.157	0.0312
A0A1W2PS52	-1.156	0.37
Q4VXU2-2	-1.154	0.0396
A0A6Q8JFT6	-1.154	0.0396
Q4VXU2	-1.154	0.0396
Q5SYF5	-1.151	0.169
E9PQZ1	-1.151	0.104
P29692-4	-1.151	0.104
P06753-6	-1.15	0.0386
P06753-3	-1.15	0.0386
D6R904	-1.149	0.0626
H0YCD9	-1.148	0.0395
H0YEV2	-1.148	0.0395
A0A087WWU8	-1.148	0.0366
A0A0S2Z4G6	-1.147	0.0765
A0A494BZZ2	-1.147	0.0765
B7Z596	-1.147	0.0765
F5H7S3	-1.147	0.0765
H0YK48	-1.147	0.0765
H0YKJ4	-1.147	0.0765
H0YKX5	-1.147	0.0765
H7BYY1	-1.147	0.0765
P09493	-1.147	0.0765
P09493-10	-1.147	0.0765
P09493-2	-1.147	0.0765
P09493-3	-1.147	0.0765
P09493-4	-1.147	0.0765
P09493-5	-1.147	0.0765
P09493-6	-1.147	0.0765
P09493-7	-1.147	0.0765
P09493-8	-1.147	0.0765
P09493-9	-1.147	0.0765
Q6ZN40	-1.147	0.0765
F8WCR1	-1.146	0.493
F8WEB6	-1.145	0.0275
A2IDB1	-1.145	0.0275
P02792	-1.145	0.19
O43865	-1.144	0.27
O43865-2	-1.144	0.27
P68366-2	-1.142	0.43
P68366	-1.142	0.43
D6RCN3	-1.141	0.241
H3BSW3	-1.141	0.147
Q5VZC3	-1.141	0.17
A0A6Q8PHA6	-1.141	0.177
A0A6Q8PF43	-1.141	0.177
A0A6Q8PFE7	-1.141	0.177
A0A6Q8PGY2	-1.141	0.177
A0A6Q8PH65	-1.141	0.177
Q8TDZ2-4	-1.14	0.067
Q8TDZ2	-1.14	0.067
A0A494C0P6	-1.14	0.0566
Q96L46	-1.14	0.0228
P39023	-1.139	0.303
U3KQF3	-1.139	0.0645
H0YL80	-1.139	0.0867
H7C422	-1.139	0.49
H7C3M2	-1.139	0.49
H3BLU7	-1.138	0.111
U3KPZ0	-1.137	0.0678
A0A6Q8PHJ6	-1.136	0.196
A0A0C4DGU3	-1.135	0.671
H7C3D3	-1.135	0.239
A0A087X271	-1.135	0.111
B4DDF4	-1.135	0.111
B4DUT8	-1.135	0.111
H3BVI6	-1.135	0.111
K7ES69	-1.135	0.111
Q99439	-1.135	0.111
Q99439-2	-1.135	0.111
Q15417	-1.135	0.111
Q15417-3	-1.135	0.111
Q16539-2	-1.134	0.0886
O43488	-1.133	0.115
Q00325-2	-1.132	0.638
Q00325	-1.132	0.638
K7ERZ3	-1.132	0.0989
A0A3B3IU96	-1.13	0.26
F8VVM2	-1.129	0.663
A0A0A0MQX1	-1.129	0.215
E9PEW5	-1.129	0.215
Q9HD67	-1.129	0.215
Q9HD67-3	-1.129	0.215
O43423	-1.129	0.0552
A0A6I8PRN4	-1.128	0.246
Q06210	-1.128	0.246
Q06210-2	-1.128	0.246
H0YI43	-1.128	0.279
A0MZ66	-1.128	0.196
A0MZ66-2	-1.128	0.196
A0MZ66-3	-1.128	0.196
A0MZ66-4	-1.128	0.196
A0MZ66-5	-1.128	0.196
A0MZ66-6	-1.128	0.196
A0MZ66-8	-1.128	0.196
A0A5F9ZGZ7	-1.127	0.189
U3KPR7	-1.127	0.0424
A0A0U1RRH9	-1.127	0.189
K7EL96	-1.127	0.122
K7EKD8	-1.127	0.0424
A0A6I8PTT9	-1.125	0.277
K7EM13	-1.125	0.0888
P60174-4	-1.125	0.0788
D6RH00	-1.125	0.323
H0Y6Z4	-1.124	0.107
Q56UQ5	-1.123	0.061
A0A6Q8PFR3	-1.123	0.413
Q15942-2	-1.12	0.145
P60174-3	-1.12	0.0806
P60174	-1.12	0.0806
H3BQB1	-1.119	0.166
P07741-2	-1.119	0.166
A0A494C0V8	-1.119	0.0654
H0YL42	-1.119	0.0654
C9JJK5	-1.118	0.0972
B7Z1G8	-1.118	0.248
H3BQF1	-1.117	0.167
F5GWW2	-1.117	0.369
F5GXC7	-1.117	0.369
F5GXU1	-1.117	0.369
F5H8H6	-1.117	0.369
K7EQD6	-1.116	0.175
O60271-5	-1.116	0.192
O60271-3	-1.116	0.192
B4E0K5	-1.116	0.114
Q16539	-1.116	0.114
E5RGE1	-1.115	0.177
G3V479	-1.115	0.488
M0QZ52	-1.115	0.488
E7EMB3	-1.115	0.342
P0DP25	-1.115	0.342
F8WBR5	-1.115	0.488
F6S2S5	-1.115	0.177
F5GZQ4	-1.114	0.371
Q14247	-1.113	0.192
Q14247-2	-1.113	0.192
Q14247-3	-1.113	0.192
F5GZI8	-1.112	0.0682
H0YE58	-1.112	0.152
F5H6W8	-1.112	0.374
F5H5J4	-1.112	0.374
F8WF32	-1.111	0.336
I3L2G1	-1.111	0.104
Q6ZMR3	-1.111	0.367
F5H155	-1.111	0.367
F5H245	-1.111	0.367
F5H5G7	-1.111	0.367
G3XAP5	-1.111	0.367
P07864	-1.111	0.367
Q12904	-1.111	0.234
Q12904-2	-1.111	0.234
A0A3B3IU77	-1.11	0.251
F8WE78	-1.11	0.251
A0A3B3ITX3	-1.11	0.251
A0A3B3IRK0	-1.11	0.251
A0A3B3IS42	-1.11	0.251
A0A3B3ITG4	-1.11	0.251
Q16539-4	-1.11	0.156
Q16539-5	-1.11	0.156
Q16539-3	-1.11	0.156
H0YI98	-1.11	0.198
F8VXL3	-1.109	0.349
G3V5W1	-1.108	0.181
G3V3S7	-1.108	0.181
F5GYU2	-1.108	0.364
F5GXY2	-1.108	0.364
A0A5K1VW67	-1.107	0.0872
F8VY04	-1.107	0.0872
P24534	-1.106	0.0974
P00338-2	-1.106	0.371
P00338-5	-1.106	0.371
A0A1W2PQG6	-1.106	0.402
H0YCX0	-1.106	0.0718
Q9H8S9-2	-1.105	0.0942
D6RCK3	-1.105	0.0942
F5GXD8	-1.105	0.102
F5GXH2	-1.105	0.377
E7EQK6	-1.105	0.215
A0A6Q8PFK8	-1.104	0.285
P00338-4	-1.104	0.385
U3KQE2	-1.104	0.0975
P04080	-1.104	0.436
A2A3R7	-1.103	0.32
S4R359	-1.103	0.192
F8WDB9	-1.103	0.207
P37802	-1.103	0.0746
P37802-2	-1.103	0.0746
X6RJP6	-1.103	0.0746
P00338	-1.103	0.376
P00338-3	-1.103	0.376
A0A2R8YEG5	-1.102	0.141
A0A2R8Y798	-1.102	0.141
P21912	-1.101	0.267
K7EJ74	-1.101	0.0923
K7EP67	-1.101	0.0923
Q15029	-1.101	0.0923
Q15029-2	-1.101	0.0923
Q15029-3	-1.101	0.0923
A6NHH0	-1.101	0.147
Q9H7Z7	-1.101	0.147
X6RJ95	-1.101	0.147
C9JDV1	-1.101	0.148
Q9HC38-3	-1.101	0.132
B1AR62	-1.1	0.211
G3V2P7	-1.1	0.1
E7ES10	-1.1	0.326
Q5W0S5	-1.099	0.0795
E9PHT9	-1.098	0.526
A0A0A0MQT0	-1.098	0.385
A0A0A0MTB9	-1.098	0.385
H0YAK8	-1.098	0.385
P09455	-1.098	0.385
P09455-2	-1.098	0.385
P09455-3	-1.098	0.385
H0Y9N6	-1.097	0.16
Q15942	-1.097	0.211
H0Y2Y8	-1.097	0.211
G3V2Y7	-1.096	0.287
Q5W0S4	-1.096	0.15
C9J0B2	-1.096	0.27
C9J8R4	-1.096	0.27
C9JRU6	-1.096	0.27
C9JVE2	-1.096	0.27
Q96GG9	-1.096	0.27
C9JAV2	-1.096	0.27
C9JRE2	-1.096	0.27
H7C216	-1.096	0.27
Q6PH85	-1.096	0.27
Q6PH85-2	-1.096	0.27
K7ER39	-1.096	0.207
G3V5N4	-1.095	0.338
A0A087WYQ7	-1.095	0.254
F8W1G0	-1.095	0.393
G3V3W4	-1.095	0.338
H7C5U0	-1.095	0.0907
E9PL71	-1.095	0.174
P29692-3	-1.095	0.174
Q53H82	-1.094	0.159
F5GYL4	-1.093	0.13
P54727	-1.093	0.104
H7C1L7	-1.093	0.26
K7EIV0	-1.093	0.127
P04632	-1.093	0.127
A0A0C4DGQ5	-1.093	0.127
A0A075B7C0	-1.093	0.127
P00568	-1.092	0.189
Q5T9B7	-1.092	0.189
A0A2R8Y6Q7	-1.092	0.256
I3L1I0	-1.092	0.143
P12236	-1.091	0.698
H0YL50	-1.091	0.211
Q86VP6-3	-1.091	0.201
H0YH27	-1.091	0.201
P04792	-1.091	0.33
K7EPB2	-1.091	0.294
A0A3B3IS80	-1.091	0.366
P05062	-1.091	0.366
E9PK01	-1.091	0.177
E9PQ49	-1.091	0.177
E9PRY8	-1.091	0.177
P29692	-1.091	0.177
P29692-2	-1.091	0.177
A0A087X1X7	-1.091	0.177
E9PI39	-1.091	0.177
H0YAP2	-1.09	0.136
P40306	-1.09	0.272
H3BQZ9	-1.09	0.273
J3QQM1	-1.09	0.24
H0Y944	-1.09	0.289
E9PDE4	-1.09	0.332
P49755	-1.089	0.607
H3BUW1	-1.089	0.258
H3BTJ2	-1.089	0.258
P78417	-1.089	0.388
Q5TA02	-1.089	0.392
P78417-3	-1.089	0.392
F5H783	-1.089	0.175
O60664-4	-1.089	0.21
O60664	-1.089	0.21
K7ELJ7	-1.089	0.142
Q9ULZ3-3	-1.088	0.195
A0A0G2JH66	-1.088	0.408
A0A0G2JPA3	-1.088	0.408
A0A140T8X0	-1.088	0.408
A0A140T939	-1.088	0.408
A0A140T9B7	-1.088	0.408
A0A140T9D9	-1.088	0.408
A0A140T9X6	-1.088	0.408
D0EV57	-1.088	0.408
A0A0G2JNX1	-1.088	0.408
P17693-2	-1.088	0.408
P17693-6	-1.088	0.408
Q31611	-1.088	0.408
G3V3X0	-1.088	0.273
P13929	-1.088	0.165
P13929-2	-1.088	0.165
P13929-3	-1.088	0.165
P10644-2	-1.088	0.264
Q5VU61	-1.088	0.139
P28070	-1.088	0.194
C9J0I2	-1.087	0.245
A0A2R8Y7M3	-1.087	0.226
G3V3P2	-1.087	0.272
G3V227	-1.087	0.272
F5GX61	-1.087	0.245
F5H3K7	-1.087	0.245
P20340-3	-1.087	0.245
Q14568	-1.087	0.155
D6RF62	-1.087	0.2
H7BZR6	-1.087	0.265
P09467	-1.087	0.265
P36507	-1.087	0.121
Q9UJU6-6	-1.087	0.217
A0A6Q8PGK1	-1.087	0.36
E5RHS5	-1.087	0.156
E5RGA2	-1.087	0.156
E5RHE1	-1.086	0.74
P01911	-1.086	0.711
I3L0W5	-1.086	0.112
Q5T0H8	-1.086	0.347
Q06830	-1.086	0.246
H3BQZ3	-1.086	0.301
H3BN34	-1.086	0.301
G3V2J8	-1.085	0.216
E9PG15	-1.085	0.211
A0A087WYM2	-1.085	0.319
C9J066	-1.085	0.319
E9PN67	-1.085	0.319
H9KV85	-1.085	0.319
Q8N4C6	-1.085	0.319
Q8N4C6-10	-1.085	0.319
Q8N4C6-11	-1.085	0.319
Q8N4C6-2	-1.085	0.319
Q8N4C6-4	-1.085	0.319
Q8N4C6-5	-1.085	0.319
Q8N4C6-6	-1.085	0.319
Q8N4C6-7	-1.085	0.319
Q8N4C6-9	-1.085	0.319
F8VZU9	-1.085	0.233
F8W180	-1.085	0.233
A0A3B3IUC7	-1.085	0.263
E9PM09	-1.084	0.426
Q5SZW8	-1.084	0.426
P35241-4	-1.084	0.268
H3BRC9	-1.084	0.211
C9JIS1	-1.084	0.212
C9JXA5	-1.084	0.212
C9JZN1	-1.084	0.212
P62879	-1.084	0.212
Q14258	-1.084	0.135
G3V1Y7	-1.084	0.227
K7ERS8	-1.084	0.17
H3BQ34	-1.084	0.264
P78417-2	-1.084	0.37
P20810-2	-1.084	0.35
P20810-8	-1.084	0.35
F8W7E0	-1.084	0.31
H0YA91	-1.084	0.31
A0A6Q8PG72	-1.084	0.35
B7Z574	-1.084	0.35
E7EVY3	-1.084	0.35
E9PCH5	-1.084	0.35
P20810	-1.084	0.35
P08238	-1.083	0.161
Q5JRS3	-1.083	0.175
Q5JRS1	-1.083	0.175
Q5JRS2	-1.083	0.175
E5RH09	-1.083	0.211
E5RJM9	-1.083	0.211
P09960-4	-1.083	0.439
P07741	-1.083	0.282
A0A0A0MRQ5	-1.083	0.257
F8VTZ0	-1.083	0.254
V9GYG2	-1.083	0.377
A0A087WTB8	-1.083	0.2
P15374	-1.083	0.2
Q5TBK7	-1.083	0.2
C9JGT8	-1.082	0.195
C9JJD3	-1.082	0.195
C9JPV8	-1.082	0.195
C9JTK4	-1.082	0.195
Q3KNR6	-1.082	0.162
F8VVY7	-1.082	0.319
P54819-2	-1.082	0.169
P54819-3	-1.082	0.169
A0A5F9ZHP2	-1.082	0.169
F8VZG5	-1.082	0.169
F8W1A4	-1.082	0.169
P54819	-1.082	0.169
Q14166	-1.082	0.357
Q5TBN3	-1.082	0.174
Q8TDZ2-2	-1.082	0.24
A0A087WWT1	-1.081	0.362
Q15776	-1.081	0.157
Q15776-2	-1.081	0.157
A0A2R8YDN5	-1.081	0.54
A0A6Q8PFK6	-1.081	0.54
P00441	-1.081	0.385
G3V3U4	-1.081	0.222
F6VDH7	-1.081	0.168
A0A087X297	-1.081	0.303
G3V213	-1.081	0.192
P54819-5	-1.081	0.192
A0A0A0MSI0	-1.081	0.281
P09960-3	-1.081	0.454
P10644	-1.081	0.27
Q5TA01	-1.081	0.38
P28482-2	-1.081	0.186
P20810-6	-1.081	0.354
P20810-5	-1.081	0.354
A0A0C4DGB5	-1.081	0.354
A0A6Q8PH20	-1.081	0.354
P20810-10	-1.081	0.354
A0A0G2JPQ3	-1.08	0.298
P17693	-1.08	0.298
P17693-5	-1.08	0.298
Q5RJ85	-1.08	0.298
Q8MH48	-1.08	0.298
Q8IZP2	-1.08	0.174
G5E9W9	-1.08	0.135
Q9NUV9	-1.08	0.135
C9J3N8	-1.08	0.427
E9PL12	-1.08	0.313
E9PPR1	-1.08	0.313
G3V0E5	-1.08	0.364
P60228	-1.08	0.179
P08758	-1.079	0.569
Q58FF7	-1.079	0.233
Q58FF6	-1.079	0.181
E7ESK7	-1.079	0.15
P48637-2	-1.079	0.246
P09960	-1.079	0.457
O60664-3	-1.079	0.242
G3V3R3	-1.078	0.253
G3V2F2	-1.078	0.253
B4DIR1	-1.078	0.394
K7EKH9	-1.078	0.394
K7ELP4	-1.078	0.394
Q9Y3I0	-1.078	0.349
Q7L9L4-2	-1.078	0.185
Q9H8S9	-1.078	0.185
Q7L9L4	-1.078	0.185
Q8IWY7	-1.078	0.394
A0A1B0GWH0	-1.078	0.329
A0A1B0GWD0	-1.078	0.329
A0A2R8Y6A7	-1.078	0.422
Q9NVJ2	-1.078	0.3
H0Y9H6	-1.078	0.403
M0R2N5	-1.077	0.324
Q9NZ01	-1.077	0.324
E5RHH0	-1.077	0.194
E9PQ82	-1.077	0.377
H3BRY5	-1.077	0.295
E9PKW4	-1.077	0.295
P50226	-1.077	0.295
F5H5H9	-1.077	0.208
F5H1Z8	-1.077	0.208
P11216	-1.077	0.545
E5RG49	-1.077	0.194
Q8NFI4	-1.077	0.201
J3QRH4	-1.077	0.411
Q5T0R8	-1.077	0.323
A0A2R8YEM5	-1.077	0.177
A0A2R8Y879	-1.077	0.177
A0A494C031	-1.077	0.395
H3BPH4	-1.077	0.375
H3BV55	-1.077	0.375
O15305	-1.077	0.375
E5RK27	-1.076	0.767
E5RJN6	-1.076	0.767
E5RFP6	-1.076	0.767
E5RHZ6	-1.076	0.767
A0A087WXX8	-1.076	0.466
Q9P0L0-2	-1.076	0.209
Q9P0L0	-1.076	0.209
P50225-2	-1.076	0.205
P0DMN0	-1.076	0.205
P50225	-1.076	0.205
K7ELW0	-1.076	0.347
P22234	-1.076	0.211
P22234-2	-1.076	0.211
P09960-2	-1.076	0.471
E9PBS1	-1.076	0.211
P49407-2	-1.076	0.221
P49407	-1.076	0.221
G3V380	-1.076	0.292
H0Y7F0	-1.076	0.424
P39656-2	-1.075	0.25
A0A286YFL6	-1.075	0.227
Q16822-2	-1.075	0.417
A0A0U1RR66	-1.075	0.215
P35241-5	-1.075	0.282
A0A2R8Y5S7	-1.075	0.282
P35241	-1.075	0.282
G3V3I1	-1.075	0.26
H7C3G9	-1.075	0.348
P31948-2	-1.075	0.261
P31948	-1.075	0.261
P02786	-1.075	0.397
Q9BXD5	-1.074	0.619
Q9BXD5-2	-1.074	0.619
I3L3T1	-1.074	0.173
C9IZV9	-1.074	0.34
C9J0A4	-1.074	0.34
C9J5V4	-1.074	0.34
C9J7A9	-1.074	0.34
C9JSA6	-1.074	0.34
C9JTY5	-1.074	0.34
C9JZY3	-1.074	0.34
C9K0A2	-1.074	0.34
F8WC71	-1.074	0.34
P57723	-1.074	0.34
P57723-2	-1.074	0.34
B4DJF2	-1.074	0.173
Q15075	-1.074	0.184
H3BSP4	-1.074	0.34
H0YE82	-1.074	0.361
V9GYP9	-1.074	0.4
P31948-3	-1.074	0.267
H0YDX6	-1.073	0.198
E9PKH0	-1.073	0.245
Q5TC01	-1.073	0.185
E9PRK8	-1.073	0.237
E7EX29	-1.073	0.171
H0YFC6	-1.073	0.286
H3BNF6	-1.073	0.195
H3BUK7	-1.073	0.195
P35241-2	-1.073	0.33
E9PCX2	-1.073	0.358
K7EKN2	-1.073	0.254
K7EPM1	-1.073	0.254
E5RG95	-1.073	0.254
E5RGZ4	-1.073	0.254
E5RI09	-1.073	0.254
C9JRL4	-1.073	0.361
Q9H0C2	-1.072	0.85
P13637-3	-1.072	0.186
E5RGR0	-1.072	0.32
O75608	-1.072	0.32
O75608-2	-1.072	0.32
P07900	-1.072	0.166
P07900-2	-1.072	0.166
P47756-2	-1.072	0.193
Q58FF3	-1.072	0.284
H7C3I1	-1.072	0.221
O60271-2	-1.072	0.304
O60271-4	-1.072	0.304
A0A0A0MT26	-1.072	0.186
M0R116	-1.072	0.186
P13637	-1.072	0.186
P13637-2	-1.072	0.186
O60271	-1.072	0.304
A0A087X1K9	-1.072	0.32
B1AK88	-1.072	0.193
F8WBG8	-1.072	0.348
O75828	-1.072	0.345
A0A3B3ITT5	-1.071	0.352
P47914	-1.071	0.352
E5RGI7	-1.071	0.322
E5RIR8	-1.071	0.322
E5RJE1	-1.071	0.322
E9PQ14	-1.071	0.311
P50502	-1.071	0.223
Q96QR8	-1.071	0.262
Q5JRR9	-1.071	0.19
Q5JRS0	-1.071	0.19
A0A6I8PRV6	-1.071	0.245
Q5T621	-1.071	0.407
P13796-2	-1.071	0.302
P32119-2	-1.071	0.427
Q99541	-1.071	0.522
P20810-3	-1.071	0.43
D6RBE9	-1.07	0.57
H3BPQ4	-1.07	0.226
B1APP6	-1.07	0.265
H7C3Q8	-1.07	0.188
G3V2E7	-1.07	0.209
G3V3H3	-1.07	0.209
G3V5R9	-1.07	0.209
G5E9S8	-1.07	0.209
Q07866	-1.07	0.209
Q07866-10	-1.07	0.209
Q07866-2	-1.07	0.209
Q07866-3	-1.07	0.209
Q07866-4	-1.07	0.209
Q07866-5	-1.07	0.209
Q07866-6	-1.07	0.209
Q07866-7	-1.07	0.209
Q07866-8	-1.07	0.209
Q07866-9	-1.07	0.209
F8W6L3	-1.07	0.209
K7EIT4	-1.07	0.212
A0A0B4J2A2	-1.07	0.513
A0A0H2UH34	-1.07	0.513
F5H284	-1.07	0.513
P0DN26	-1.07	0.513
P0DN37	-1.07	0.513
A0A075B767	-1.07	0.513
P13796	-1.07	0.282
Q8N0Y7	-1.07	0.408
A0A6Q8PGN6	-1.07	0.431
P20810-4	-1.07	0.431
A0A6Q8PFF6	-1.07	0.431
A0A6Q8PGG5	-1.07	0.431
A0A6Q8PFE5	-1.07	0.431
O75396	-1.069	0.392
Q0VD83	-1.069	0.303
Q0VD83-3	-1.069	0.303
P27348	-1.069	0.264
Q15057	-1.069	0.197
O94925-3	-1.069	0.275
A0A0U1RQT1	-1.069	0.197
E7EQL5	-1.069	0.309
Q13409	-1.069	0.309
Q13409-2	-1.069	0.309
Q13409-3	-1.069	0.309
Q13409-5	-1.069	0.309
Q13409-6	-1.069	0.309
Q13409-7	-1.069	0.309
O60711	-1.069	0.305
O60711-2	-1.069	0.305
P49411	-1.068	0.491
Q9ULZ3	-1.068	0.295
Q9ULZ3-2	-1.068	0.295
Q6P1Q5	-1.068	0.392
P54707	-1.068	0.314
P54707-2	-1.068	0.314
F2Z3H1	-1.068	0.229
J3QRA8	-1.068	0.513
C9JF79	-1.068	0.373
P20810-9	-1.068	0.436
P20810-7	-1.068	0.436
E5RI98	-1.067	0.214
S4R3N9	-1.067	0.307
V9GZ17	-1.067	0.581
H0YE27	-1.067	0.685
H3BNG3	-1.067	0.685
H0YM31	-1.067	0.467
E9PPT0	-1.067	0.685
Q5T6H2	-1.067	0.251
P31947	-1.067	0.237
P31947-2	-1.067	0.237
O60271-9	-1.067	0.326
E7ENU9	-1.067	0.556
P15121	-1.067	0.372
A0A2R8Y6G6	-1.067	0.247
P15259	-1.067	0.326
P32119	-1.067	0.368
F8W0F6	-1.066	0.793
M3ZCP1	-1.066	0.28
A0A075B788	-1.066	0.28
P17693-4	-1.066	0.29
E9PRA5	-1.066	0.261
E9PIA9	-1.066	0.224
H0YML5	-1.066	0.371
Q9NQW7	-1.066	0.344
Q9NQW7-2	-1.066	0.344
Q9NQW7-3	-1.066	0.344
Q9NQW7-4	-1.066	0.344
Q5T6H7	-1.066	0.344
E9PPU6	-1.066	0.397
P06733	-1.066	0.25
H3BTN5	-1.066	0.215
P14618-2	-1.066	0.215
A0A494C166	-1.066	0.39
A0A494C033	-1.066	0.39
P17655	-1.066	0.19
H0YJ11	-1.066	0.37
H7C0X8	-1.066	0.464
A0A494BZX6	-1.065	0.474
A0A494C1M1	-1.065	0.474
O14980	-1.065	0.386
Q5TFQ8	-1.065	0.236
Q5TC02	-1.065	0.197
Q16822	-1.065	0.406
J3QQP0	-1.065	0.57
F8WE11	-1.065	0.57
E9PBH4	-1.065	0.57
P61981	-1.065	0.26
G3V295	-1.065	0.234
Q9UJ70-2	-1.065	0.375
Q9UJ70	-1.065	0.375
P28482	-1.065	0.267
G3V2E8	-1.065	0.44
A6NIW5	-1.065	0.362
E9PN73	-1.064	0.427
A0A0C4DH80	-1.064	0.427
E9PI32	-1.064	0.427
K7EQZ7	-1.064	0.434
P13639	-1.064	0.231
H0YKU1	-1.064	0.387
H0YNJ8	-1.064	0.387
Q9NYL9	-1.064	0.387
P62258	-1.064	0.23
K7EIE4	-1.064	0.4
K7EQD7	-1.064	0.4
K7ER52	-1.064	0.4
K7EM90	-1.064	0.229
H3BU13	-1.064	0.385
Q9UJU6	-1.064	0.352
Q9UJU6-2	-1.064	0.352
G3V2X9	-1.064	0.403
B4DDD6	-1.064	0.352
P05141	-1.063	0.779
Q07020	-1.063	0.295
Q07020-2	-1.063	0.295
F8VUA6	-1.063	0.295
G3V203	-1.063	0.295
H0YHA7	-1.063	0.295
J3QQ67	-1.063	0.295
E9PSE5	-1.063	0.502
M0R377	-1.063	0.368
H3BN38	-1.063	0.368
M0R2D0	-1.063	0.368
P55884-2	-1.063	0.267
O43242-2	-1.063	0.274
P61758	-1.063	0.363
P61758-2	-1.063	0.363
A0A087WUX6	-1.063	0.22
A0A087WX59	-1.063	0.22
Q16186	-1.063	0.22
P55884	-1.063	0.267
A0A2R8Y488	-1.063	0.503
P20648	-1.063	0.33
P50993	-1.063	0.254
H0Y7C1	-1.063	0.241
U3KQS1	-1.063	0.313
F5H4Z1	-1.063	0.313
F5GXD4	-1.063	0.313
F5H1V7	-1.063	0.313
H0YJN0	-1.063	0.571
M0QXF2	-1.063	0.298
E9PDI2	-1.063	0.313
P40123	-1.063	0.313
B1AKY9	-1.063	0.254
H7C2Y0	-1.063	0.209
E7EMG9	-1.063	0.329
Q9UH65	-1.063	0.436
A0A0D9SFE4	-1.063	0.236
A0A0U1RQP1	-1.063	0.236
A0A1B0GU67	-1.063	0.236
Q05193	-1.063	0.236
Q05193-2	-1.063	0.236
Q05193-3	-1.063	0.236
Q05193-5	-1.063	0.236
J3KND3	-1.063	0.273
P60660	-1.063	0.273
P60660-2	-1.063	0.273
A0A2R8YD12	-1.063	0.469
P06733-2	-1.063	0.276
G3V1V0	-1.063	0.273
G8JLA2	-1.063	0.273
F8W1R7	-1.063	0.273
A0A494C0Q3	-1.063	0.442
A0A0D9SFB1	-1.063	0.236
B7Z6Z4	-1.063	0.273
C9JLV6	-1.063	0.456
F8VPF3	-1.063	0.279
A0A2R8Y4M1	-1.063	0.307
A0A2R8Y615	-1.063	0.307
A0A2R8YGW2	-1.063	0.307
A0A5F9ZHK1	-1.063	0.307
Q9NZA1	-1.063	0.307
Q9NZA1-2	-1.063	0.307
Q9NZA1-3	-1.063	0.307
E9PCW0	-1.062	0.446
E7ESE2	-1.062	0.446
C9JZ20	-1.062	0.446
P61081	-1.062	0.361
P49773	-1.062	0.412
D6RG00	-1.062	0.39
E5RIF1	-1.062	0.39
H0YBX6	-1.062	0.39
Q13404-8	-1.062	0.404
Q16822-3	-1.062	0.407
Q99832-4	-1.062	0.286
Q16719-2	-1.062	0.375
P62258-2	-1.062	0.239
P14618	-1.062	0.374
P14618-3	-1.062	0.372
Q04446	-1.062	0.49
V9GYY3	-1.062	0.299
F5H2F4	-1.062	0.299
A0A384N5Y3	-1.062	0.299
Q14152	-1.062	0.252
Q14152-2	-1.062	0.252
H3BT25	-1.062	0.394
P61020	-1.061	0.381
P61020-2	-1.061	0.381
F8VWU4	-1.061	0.381
H0YAR2	-1.061	0.255
F8VUA5	-1.061	0.381
F8VVZ0	-1.061	0.381
A0A0J9YYI8	-1.061	0.588
O94925	-1.061	0.354
K7EMQ3	-1.061	0.242
Q9ULC5	-1.061	0.275
Q9ULC5-3	-1.061	0.275
Q9ULC5-4	-1.061	0.275
P60900-3	-1.061	0.421
P33241-3	-1.061	0.357
E5RHK8	-1.061	0.242
E5RIK2	-1.061	0.242
Q9UQ16	-1.061	0.242
Q9UQ16-2	-1.061	0.242
Q9UQ16-3	-1.061	0.242
Q9UQ16-4	-1.061	0.242
Q9UQ16-5	-1.061	0.242
H0YEB7	-1.061	0.433
P28838-2	-1.061	0.464
P28838	-1.061	0.464
P33241	-1.061	0.357
G3V5M4	-1.061	0.428
P36871-3	-1.061	0.29
E9PGM4	-1.061	0.463
P30086	-1.061	0.496
P36871-2	-1.061	0.29
C9J0F2	-1.061	0.292
B4DNK4	-1.061	0.379
Q2L6G2	-1.06	0.587
D5H3J5	-1.06	0.587
A0A3B3IRV0	-1.06	0.496
K7ENY4	-1.06	0.317
Q5T9Q8	-1.06	0.348
P55786-2	-1.06	0.356
F5H726	-1.06	0.26
F5H676	-1.06	0.26
C9JJE5	-1.06	0.358
Q5QPE4	-1.06	0.376
P21399	-1.06	0.326
K7EM20	-1.06	0.256
P60900-2	-1.06	0.29
G3V2U1	-1.06	0.527
A0A2R8Y891	-1.06	0.539
P08237	-1.06	0.539
P08237-3	-1.06	0.539
P40925-3	-1.06	0.388
P40925	-1.06	0.388
A0A3F2YNX8	-1.06	0.228
P22061	-1.06	0.228
P22061-2	-1.06	0.228
E9PJN9	-1.059	0.569
C9JZ88	-1.059	0.531
C9JIJ5	-1.059	0.531
D6RBL5	-1.059	0.649
C9J7D1	-1.059	0.421
B5MC53	-1.059	0.429
B5MCF8	-1.059	0.429
G5E9F5	-1.059	0.429
P39210	-1.059	0.429
Q5T0I0	-1.059	0.501
A0A0U1RQL8	-1.059	0.501
A0A087WWW7	-1.059	0.377
A0A2R8Y4T1	-1.059	0.377
A0A494C067	-1.059	0.377
E9PF55	-1.059	0.377
E9PGF5	-1.059	0.377
H0Y4U1	-1.059	0.377
Q9HBL0	-1.059	0.377
F8VV64	-1.059	0.377
Q63HR2	-1.059	0.377
Q63HR2-2	-1.059	0.377
Q63HR2-4	-1.059	0.377
Q63HR2-5	-1.059	0.377
Q63HR2-6	-1.059	0.377
E9PFP8	-1.059	0.382
J3QT27	-1.059	0.382
P57721	-1.059	0.382
P57721-2	-1.059	0.382
P57721-3	-1.059	0.382
P57721-4	-1.059	0.382
P57721-5	-1.059	0.382
A0A0U1RRE1	-1.059	0.383
E9PD24	-1.059	0.278
E7EVZ2	-1.059	0.278
B4DP64	-1.059	0.568
E5RI35	-1.059	0.568
E5RJ48	-1.059	0.568
Q8TD55	-1.059	0.271
Q8TD55-2	-1.059	0.271
P54819-4	-1.059	0.336
P54819-6	-1.059	0.336
J3KQ18	-1.059	0.522
P30046	-1.059	0.522
P30046-2	-1.059	0.522
A6NHG4	-1.059	0.522
B5MC82	-1.059	0.522
E9PEF9	-1.059	0.551
C9JU59	-1.059	0.43
A0A5K1VW95	-1.059	0.391
P40925-2	-1.059	0.386
A0A024QZX5	-1.059	0.462
A0A087X1N8	-1.059	0.462
P35237	-1.059	0.462
E9PKZ0	-1.058	0.628
P62917	-1.058	0.628
F5H6E2	-1.058	0.539
O00159	-1.058	0.539
O00159-2	-1.058	0.539
O00159-3	-1.058	0.539
C9J9C1	-1.058	0.408
P48426	-1.058	0.411
P48426-2	-1.058	0.411
F8VVK3	-1.058	0.365
E7EW33	-1.058	0.312
Q01813-2	-1.058	0.327
Q01813	-1.058	0.327
E9PM13	-1.058	0.354
A0A0B4J296	-1.058	0.484
B8ZZU8	-1.058	0.484
I3L0M9	-1.058	0.484
Q15370	-1.058	0.484
Q15370-2	-1.058	0.484
E9PPK9	-1.058	0.343
A0A0U1RRM2	-1.058	0.46
P16152	-1.058	0.326
A0A2R8YEA4	-1.058	0.487
A0A2R8YFI2	-1.058	0.487
P53004	-1.058	0.331
P60900	-1.058	0.297
G3V5Z7	-1.058	0.297
P12814-2	-1.058	0.423
P12814-3	-1.058	0.422
G3V2W4	-1.058	0.458
A0A6Q8PFL0	-1.058	0.538
F8VRK0	-1.057	0.816
A0A1W2PNZ7	-1.057	0.486
B3KVK2	-1.057	0.336
Q9NZM1-4	-1.057	0.509
O15127	-1.057	0.286
Q5T9Q5	-1.057	0.401
Q5QPE5	-1.057	0.408
Q99497	-1.057	0.5
Q5SX91	-1.057	0.407
H3BQK6	-1.057	0.274
O00299	-1.057	0.291
G3V5M2	-1.057	0.499
A0A2R8Y5H3	-1.057	0.501
A0A2R8Y5S9	-1.057	0.501
A0A2R8Y7C5	-1.057	0.501
A0A2R8Y7Q9	-1.057	0.501
A0A2R8YE18	-1.057	0.501
A0A2R8YE59	-1.057	0.501
A0A2R8YEK8	-1.057	0.501
A0A2U3TZL3	-1.057	0.501
Q9Y5P4	-1.057	0.501
Q9Y5P4-2	-1.057	0.501
Q9Y5P4-3	-1.057	0.501
C9JEV6	-1.057	0.425
P33241-2	-1.057	0.402
P11586	-1.057	0.341
P13797-3	-1.057	0.376
G3V2N5	-1.057	0.447
P12814	-1.057	0.429
P13797-2	-1.057	0.376
P13797	-1.057	0.376
B8ZZL6	-1.057	0.597
P12814-4	-1.057	0.431
H9KV75	-1.057	0.438
P45974	-1.057	0.547
P45974-2	-1.057	0.547
Q96TA1	-1.056	0.366
Q96TA1-2	-1.056	0.366
C9JRZ8	-1.056	0.499
C9JRZ8-2	-1.056	0.499
P31946	-1.056	0.273
P31946-2	-1.056	0.273
F8W835	-1.056	0.572
F8WDK9	-1.056	0.419
P28066	-1.056	0.265
P05023-4	-1.056	0.276
P05023	-1.056	0.276
P61201-2	-1.056	0.407
A6NEC2-2	-1.056	0.414
C9J6Q0	-1.056	0.28
F2Z3P4	-1.056	0.28
F8WC70	-1.056	0.28
Q99460	-1.056	0.355
Q99460-2	-1.056	0.355
Q5T0S3	-1.056	0.413
Q01518-2	-1.056	0.377
C9J3M0	-1.056	0.28
P61201	-1.056	0.407
P47756	-1.056	0.278
B1AK87	-1.056	0.278
A0A0A0MSK3	-1.056	0.382
P24557-4	-1.056	0.382
A0A087WW66	-1.056	0.355
H0YJW3	-1.056	0.488
H0YD33	-1.056	0.546
E7EQA0	-1.056	0.546
E7EQ12	-1.056	0.546
A0A075B7A0	-1.055	0.382
F8VYV2	-1.055	0.382
H0YID3	-1.055	0.404
G3V2C0	-1.055	0.429
G3V313	-1.055	0.429
G3V339	-1.055	0.429
G3V4S4	-1.055	0.429
Q58FG0	-1.055	0.252
P54652	-1.055	0.334
P05023-3	-1.055	0.277
E5RJL8	-1.055	0.422
X6RFL8	-1.055	0.327
A0A087WW23	-1.055	0.522
P20292	-1.055	0.522
H0YID2	-1.055	0.506
Q99832-2	-1.055	0.356
E5RIR4	-1.055	0.304
K7EJ40	-1.055	0.546
K7EK41	-1.055	0.546
H0Y9Q1	-1.055	0.404
Q02750	-1.055	0.335
K7EIE5	-1.055	0.546
H7BZT7	-1.055	0.5
B7Z5P7	-1.055	0.405
H0YE22	-1.054	0.357
J3KTM9	-1.054	0.285
Q03518	-1.054	0.683
G3V277	-1.054	0.456
A0A140T9T7	-1.054	0.683
A0A087X1A9	-1.054	0.542
Q58FG1	-1.054	0.345
P49221	-1.054	0.496
M0QYZ2	-1.054	0.358
M0QZ21	-1.054	0.358
M0R0N4	-1.054	0.358
P53680	-1.054	0.358
F5H3I6	-1.054	0.43
F5H136	-1.054	0.309
P63104	-1.054	0.283
Q9Y3R5	-1.054	0.515
Q9Y3R5-2	-1.054	0.515
O15511-2	-1.054	0.483
E9PLK3	-1.054	0.384
P55786	-1.054	0.384
E9PBD8	-1.054	0.428
Q08043	-1.054	0.457
Q9UJU6-3	-1.054	0.478
P49368-2	-1.053	0.48
A0A2R8YF18	-1.053	0.479
Q14974-2	-1.053	0.304
G3V4C7	-1.053	0.447
G3V4N8	-1.053	0.447
P40939-2	-1.053	0.529
Q16775	-1.053	0.356
Q16775-2	-1.053	0.356
H3BPK3	-1.053	0.356
A0A2R8Y660	-1.053	0.631
O60443	-1.053	0.372
C9JLU6	-1.053	0.379
P46459	-1.053	0.364
P46459-2	-1.053	0.364
B0QYG7	-1.053	0.344
B0QYG8	-1.053	0.344
H0YJ03	-1.053	0.505
K7EN27	-1.053	0.521
H3BRL2	-1.053	0.312
A0A2R8Y6I8	-1.053	0.335
H7C286	-1.053	0.443
B1AK85	-1.053	0.306
I3L0N3	-1.053	0.364
B8ZZ51	-1.053	0.42
P14317	-1.053	0.536
P27824-3	-1.052	0.668
H0YDN1	-1.052	0.414
Q9BWM7	-1.052	0.537
P68104	-1.052	0.553
E9PKL7	-1.052	0.371
Q13733	-1.052	0.384
Q5VTE0	-1.052	0.553
P29350-3	-1.052	0.379
P29350-4	-1.052	0.371
V9GYJ7	-1.052	0.49
B0AZS6	-1.052	0.302
F8VZX2	-1.052	0.373
H3BRU6	-1.052	0.373
Q15366	-1.052	0.373
Q15366-2	-1.052	0.373
Q15366-3	-1.052	0.373
Q15366-4	-1.052	0.373
Q15366-5	-1.052	0.373
Q15366-6	-1.052	0.373
Q15366-7	-1.052	0.373
Q15366-8	-1.052	0.373
Q96QK1	-1.052	0.399
P29350	-1.052	0.379
V9GYZ6	-1.052	0.523
P05023-2	-1.052	0.304
Q5SYQ7	-1.052	0.594
B9A041	-1.052	0.429
P27824-2	-1.051	0.698
P27824	-1.051	0.698
A0A669KBC6	-1.051	0.64
Q5SZX9	-1.051	0.608
Q5QPP9	-1.051	0.415
O00754	-1.051	0.408
O00754-2	-1.051	0.408
F8VZ52	-1.051	0.351
G3V5U1	-1.051	0.499
G3V423	-1.051	0.499
G3V456	-1.051	0.499
C9J4W5	-1.051	0.572
C9J7B5	-1.051	0.572
F8WCJ1	-1.051	0.572
Q9GZV4	-1.051	0.572
K7ESG8	-1.051	0.316
C9JSR4	-1.051	0.4
Q9Y5X3	-1.051	0.435
V9GYF8	-1.051	0.489
Q5SX90	-1.051	0.489
F5GWF6	-1.051	0.327
H0YC94	-1.051	0.492
Q13561	-1.051	0.582
Q13561-2	-1.051	0.582
Q13561-3	-1.051	0.582
P49207	-1.05	0.58
E7EVZ9	-1.05	0.453
Q5QNZ2	-1.05	0.611
A0A0C4DGS1	-1.05	0.475
P39656	-1.05	0.475
A0A2R8Y7R5	-1.05	0.508
A0A2R8Y755	-1.05	0.508
Q92973-3	-1.05	0.358
A0A087WVQ9	-1.05	0.582
C9JZ02	-1.05	0.473
K7EIJ8	-1.05	0.467
K7EM02	-1.05	0.467
Q8IYT4	-1.05	0.467
Q8IYT4-2	-1.05	0.467
Q86VP6	-1.05	0.337
D6RD66	-1.05	0.473
I3L0A0	-1.05	0.443
Q13404-1	-1.05	0.443
Q13404-2	-1.05	0.443
Q13404-7	-1.05	0.443
Q86VP6-2	-1.05	0.34
J3KT04	-1.05	0.582
J3KS93	-1.05	0.582
Q13404	-1.05	0.443
E9PN25	-1.05	0.421
A0A5F9ZH21	-1.05	0.549
A0A5F9ZH50	-1.05	0.549
A0A5F9ZHM9	-1.05	0.549
A0A5F9ZHR5	-1.05	0.549
A0A5F9ZHY2	-1.05	0.549
A0A5K1VW76	-1.05	0.549
D6RFJ0	-1.05	0.549
Q9UQM7	-1.05	0.549
Q9UQM7-2	-1.05	0.549
E7EQE4	-1.05	0.549
E9PBE8	-1.05	0.549
E7EMV8	-1.05	0.582
F5H2R5	-1.05	0.446
A6PW80	-1.05	0.604
H0Y8U9	-1.05	0.438
A0A0C4DFV9	-1.05	0.359
Q01105	-1.05	0.359
Q01105-2	-1.05	0.359
Q01105-3	-1.05	0.359
Q01105-4	-1.05	0.359
C9JTZ5	-1.05	0.376
C9JUW1	-1.05	0.376
B4DIH5	-1.05	0.484
F8VQ14	-1.05	0.337
F5H0N8	-1.05	0.404
Q9HC38-2	-1.05	0.353
Q9HC38	-1.05	0.353
P36871	-1.05	0.392
I3L3Q4	-1.05	0.364
P40121	-1.05	0.624
P24539	-1.049	0.638
Q7Z406-4	-1.049	0.617
Q7Z406-5	-1.049	0.617
Q9BY32-3	-1.049	0.4
Q96CW1-2	-1.049	0.483
Q8WUM4-2	-1.049	0.319
H0YLS6	-1.049	0.382
P19367	-1.049	0.381
P19367-2	-1.049	0.381
P19367-3	-1.049	0.381
P19367-4	-1.049	0.381
E9PL37	-1.049	0.43
P61106	-1.049	0.389
H7C144	-1.049	0.337
Q8WUM4	-1.049	0.327
A0A2R8Y7I7	-1.049	0.551
P29350-2	-1.049	0.416
F5GWX2	-1.049	0.505
A0A087WY71	-1.049	0.483
C9JJ47	-1.049	0.483
E9PFW3	-1.049	0.483
Q96CW1	-1.049	0.483
K7EMZ6	-1.049	0.592
Q5SYQ9	-1.049	0.61
Q5SYQ8	-1.049	0.61
A0A3B3ITK7	-1.049	0.426
P20591	-1.049	0.756
P26373-2	-1.048	0.602
P26373	-1.048	0.602
C9JNW5	-1.048	0.727
C9JXB8	-1.048	0.727
P83731	-1.048	0.727
P39656-3	-1.048	0.426
O43772	-1.048	0.594
Q5SZX6	-1.048	0.613
A0A140T9H3	-1.048	0.691
Q9Y490	-1.048	0.395
A0A140T9A9	-1.048	0.691
Q58FF8	-1.048	0.425
E9PRC8	-1.048	0.613
E9PE37	-1.048	0.417
H0YD31	-1.048	0.417
F5H112	-1.048	0.497
A0A6Q8PH49	-1.048	0.408
C9JUP7	-1.048	0.426
Q9Y6W5	-1.048	0.774
A0A6Q8PF45	-1.048	0.408
O75083	-1.048	0.559
E9PJA6	-1.048	0.334
E9PJJ3	-1.048	0.334
E9PLC9	-1.048	0.334
E9PLX0	-1.048	0.334
E9PMC6	-1.048	0.334
E9PQB3	-1.048	0.334
E9PRM1	-1.048	0.334
E9PSA6	-1.048	0.334
C9K028	-1.048	0.67
B1ALC0	-1.048	0.529
Q14764	-1.048	0.364
H0Y4Y4	-1.048	0.476
P0DME0	-1.048	0.379
H0YCQ5	-1.048	0.455
A0A494C1T2	-1.048	0.433
H7C4N2	-1.048	0.541
O15305-2	-1.048	0.64
P20591-2	-1.048	0.753
Q13488-2	-1.047	0.731
H0Y449	-1.047	0.707
P67809	-1.047	0.707
P31146	-1.047	0.343
Q9NTK5-2	-1.047	0.411
Q5QPP1	-1.047	0.515
H0YN18	-1.047	0.381
K7EIL4	-1.047	0.602
J3KTN0	-1.047	0.488
E9PS65	-1.047	0.448
A0A0J9YXH9	-1.047	0.602
F6XY72	-1.047	0.664
G3V1C1	-1.047	0.459
Q96JD6	-1.047	0.459
Q96JD6-4	-1.047	0.459
E9PMD8	-1.047	0.453
O75822	-1.047	0.443
P23526-2	-1.047	0.504
P04406	-1.047	0.649
P17174	-1.047	0.536
P17174-2	-1.047	0.536
O15511	-1.047	0.531
P52790	-1.047	0.426
F8VR50	-1.047	0.629
C9JZD1	-1.047	0.629
H0Y2X5	-1.047	0.666
P47895	-1.047	0.666
P30837	-1.047	0.666
P24557-2	-1.047	0.406
P24557-3	-1.047	0.406
Q53F23	-1.047	0.406
A0A0C4DH47	-1.047	0.406
P24557	-1.047	0.406
V9GZ78	-1.047	0.412
P18669	-1.047	0.442
U3KQT1	-1.047	0.437
X6RA14	-1.047	0.437
H3BT06	-1.047	0.649
H3BV34	-1.047	0.649
H3BRM0	-1.047	0.649
P10768	-1.047	0.437
H3BM92	-1.047	0.649
H3BNY9	-1.047	0.649
H3BR08	-1.047	0.649
A0A1B0GVY6	-1.046	0.658
A0A140T9U0	-1.046	0.555
A0A140T9W2	-1.046	0.555
Q53YP1	-1.046	0.555
C9JA35	-1.046	0.722
A0A140T9M0	-1.046	0.555
Q14974	-1.046	0.355
P13798	-1.046	0.49
C9JIF9	-1.046	0.49
Q9BPX5	-1.046	0.407
P00390-5	-1.046	0.375
J3QKT2	-1.046	0.584
P62937-2	-1.046	0.629
U3KQI3	-1.046	0.414
U3KPS5	-1.046	0.39
P40121-2	-1.046	0.635
G5E9G0	-1.046	0.784
Q13045-3	-1.045	0.406
Q7Z406	-1.045	0.64
Q7Z406-2	-1.045	0.64
Q7Z406-6	-1.045	0.64
Q9NZM1-7	-1.045	0.485
E9PK13	-1.045	0.433
F8WF70	-1.045	0.455
E9PJT1	-1.045	0.433
I3L397	-1.045	0.545
I3L504	-1.045	0.545
B4DVD8	-1.045	0.478
Q9P2J5-3	-1.045	0.381
A0A3B3ITL1	-1.045	0.452
Q8WUD1	-1.045	0.452
H0YJL6	-1.045	0.72
E9PPY6	-1.045	0.463
Q92597	-1.045	0.46
H0YGX7	-1.045	0.494
H7BXS4	-1.045	0.563
Q13554	-1.045	0.563
Q13554-2	-1.045	0.563
Q13554-3	-1.045	0.563
Q13554-4	-1.045	0.563
Q13554-5	-1.045	0.563
Q13554-6	-1.045	0.563
Q13554-7	-1.045	0.563
Q13554-8	-1.045	0.563
D6R938	-1.045	0.563
E9PBG7	-1.045	0.563
E9PF82	-1.045	0.563
Q13557	-1.045	0.563
Q13557-10	-1.045	0.563
Q13557-11	-1.045	0.563
Q13557-12	-1.045	0.563
Q13557-3	-1.045	0.563
Q13557-4	-1.045	0.563
Q13557-5	-1.045	0.563
Q13557-6	-1.045	0.563
Q13557-8	-1.045	0.563
Q13557-9	-1.045	0.563
A0A2Q3DQE3	-1.045	0.563
Q13555	-1.045	0.563
Q13555-10	-1.045	0.563
Q13555-11	-1.045	0.563
Q13555-2	-1.045	0.563
Q13555-3	-1.045	0.563
Q13555-4	-1.045	0.563
Q13555-5	-1.045	0.563
Q13555-6	-1.045	0.563
Q13555-7	-1.045	0.563
Q13555-8	-1.045	0.563
Q13555-9	-1.045	0.563
Q5SWX3	-1.045	0.563
Q8WU40	-1.045	0.563
P62826	-1.045	0.425
E7EM57	-1.045	0.429
B5MDF5	-1.045	0.425
J3KQE5	-1.045	0.425
V9GZ37	-1.045	0.424
Q9NVA2-2	-1.045	0.517
O75436-2	-1.045	0.43
S4R3Q6	-1.045	0.43
D6RER5	-1.045	0.517
D6RGI3	-1.045	0.517
Q9NVA2	-1.045	0.517
P40123-2	-1.045	0.428
P40123-3	-1.045	0.428
O75822-2	-1.045	0.439
A0A669K9X0	-1.045	0.493
P78371-2	-1.045	0.391
K7EK18	-1.045	0.49
F8VRE9	-1.045	0.583
F8VSA4	-1.045	0.583
F8VTT6	-1.045	0.583
F8VUX3	-1.045	0.583
F8VVB7	-1.045	0.583
F8W1H8	-1.045	0.583
B7Z385	-1.045	0.428
P00352	-1.045	0.703
Q9Y277	-1.044	0.858
Q9Y277-2	-1.044	0.858
D6RAQ8	-1.044	0.785
D6RAU8	-1.044	0.785
Q71U36-2	-1.044	0.772
Q71U36	-1.044	0.772
C9JW96	-1.044	0.56
Q6PEY2	-1.044	0.78
E9PK47	-1.044	0.382
P61026	-1.044	0.549
Q5QPP4	-1.044	0.457
Q14376	-1.044	0.451
H0YMV3	-1.044	0.75
Q5QPP3	-1.044	0.457
A0A0A0MS51	-1.044	0.585
A0A0A0MT01	-1.044	0.585
P06396	-1.044	0.585
P06396-2	-1.044	0.585
P06396-3	-1.044	0.585
P06396-4	-1.044	0.585
P63241	-1.044	0.553
P63241-2	-1.044	0.553
Q9NSD9	-1.044	0.429
Q9NSD9-2	-1.044	0.429
H7C1L0	-1.044	0.503
P50135	-1.044	0.616
A6PVN7	-1.044	0.401
H7C0V6	-1.044	0.767
I3L4C0	-1.044	0.496
H7C2U0	-1.044	0.403
Q9P2J5-2	-1.044	0.38
A0A6I8PIV1	-1.044	0.38
A0A6I8PL42	-1.044	0.38
A0A6I8PLB3	-1.044	0.38
A0A6I8PLB8	-1.044	0.38
A0A6I8PRS0	-1.044	0.38
A0A6I8PS05	-1.044	0.38
B4DER1	-1.044	0.38
Q9P2J5	-1.044	0.38
E9PLJ3	-1.044	0.587
F8WDR7	-1.044	0.511
Q16658	-1.044	0.496
E7EUI8	-1.044	0.432
Q14376-2	-1.044	0.457
Q15046	-1.044	0.382
P04406-2	-1.044	0.669
A0A669KB68	-1.044	0.738
P78371	-1.044	0.398
E7EUT5	-1.044	0.675
Q9Y4L1-2	-1.044	0.677
A0A087WT27	-1.044	0.415
A0A494C0G1	-1.044	0.415
A0A494C1E2	-1.044	0.415
A0A494C1Q4	-1.044	0.415
H0Y8I3	-1.044	0.415
H0Y987	-1.044	0.415
J3KN95	-1.044	0.415
O95394	-1.044	0.415
O95394-3	-1.044	0.415
O95394-4	-1.044	0.415
H7C5W8	-1.044	0.571
F8W8T1	-1.044	0.765
D6RI02	-1.043	0.699
H0Y2P0	-1.043	0.455
A0A2R8YFV6	-1.043	0.52
A0A2R8Y586	-1.043	0.519
S4R457	-1.043	0.578
P05455	-1.043	0.441
Q12846-2	-1.043	0.388
H3BRY3	-1.043	0.372
G5E9S7	-1.043	0.604
Q9UI08-4	-1.043	0.582
A0A2R8YF59	-1.043	0.524
P00390-4	-1.043	0.401
O43707-3	-1.043	0.393
G3V169	-1.043	0.5
P29466	-1.043	0.5
P29466-2	-1.043	0.5
F5GXS2	-1.043	0.393
Q5JR01	-1.043	0.643
Q9UI08-3	-1.043	0.582
A0A087WVS2	-1.043	0.598
C9JWG0	-1.043	0.468
E9PN50	-1.043	0.561
E7EX17	-1.043	0.609
P23588	-1.043	0.609
P23588-2	-1.043	0.609
C9JVG3	-1.043	0.468
C9JQU9	-1.043	0.468
Q9ULV4-3	-1.043	0.625
A0A087WSZ2	-1.043	0.54
B4E3S0	-1.043	0.631
Q9ULV4	-1.043	0.625
Q9ULV4-2	-1.043	0.625
F6S8N6	-1.043	0.387
K7EM73	-1.043	0.534
P46977	-1.042	0.649
P12235	-1.042	0.752
P62241	-1.042	0.726
Q5JR95	-1.042	0.726
H0YM70	-1.042	0.579
A0A494C0K9	-1.042	0.649
H0Y6E1	-1.042	0.548
P16671-2	-1.042	0.719
P0DPH8	-1.042	0.785
P60953	-1.042	0.475
A0A087WU13	-1.042	0.515
P06737-2	-1.042	0.405
P06737	-1.042	0.405
Q9P1U1-2	-1.042	0.497
F2Z2E2	-1.042	0.497
Q86VI3	-1.042	0.497
Q9P1U1	-1.042	0.497
A0A2R8YFE2	-1.042	0.555
P61019	-1.042	0.477
P68371	-1.042	0.562
H0YI31	-1.042	0.556
Q9Y4E8	-1.042	0.556
Q9Y4E8-2	-1.042	0.556
Q9Y4E8-3	-1.042	0.556
Q9Y4E8-4	-1.042	0.556
F8VZG8	-1.042	0.567
A0A087WVV1	-1.042	0.506
P49721	-1.042	0.506
P50990-3	-1.042	0.421
Q15019-3	-1.042	0.391
A0A087WUY5	-1.042	0.481
A0A087WV01	-1.042	0.598
P34932-2	-1.042	0.54
Q06323-2	-1.042	0.49
Q06323-3	-1.042	0.49
P00558	-1.042	0.44
F8W0H4	-1.042	0.556
P23526	-1.042	0.526
P07814	-1.042	0.581
P49257	-1.041	0.776
D6RCL6	-1.041	0.425
G3V1A1	-1.041	0.693
V9GYG0	-1.041	0.769
B1AH99	-1.041	0.702
P48047	-1.041	0.612
H7C1F6	-1.041	0.524
H7C2G3	-1.041	0.524
P19338	-1.041	0.424
A0A2R8YDR7	-1.041	0.524
F2Z2Q0	-1.041	0.524
D6RBT6	-1.041	0.425
D6RBZ7	-1.041	0.425
M0QYJ8	-1.041	0.611
A0A5F9ZHL7	-1.041	0.658
E9PRQ6	-1.041	0.658
D6RBG7	-1.041	0.425
G3V3H8	-1.041	0.598
G3V3Y5	-1.041	0.598
A0A2R8Y6E6	-1.041	0.518
Q9Y696	-1.041	0.396
A0A096LP12	-1.041	0.524
A0A2R8Y5P6	-1.041	0.518
P25789	-1.041	0.406
A0A0U1RQF8	-1.041	0.518
P50991	-1.041	0.458
P00390-3	-1.041	0.433
O75083-3	-1.041	0.655
B5MCX3	-1.041	0.414
Q15019	-1.041	0.414
Q15019-2	-1.041	0.414
P61158	-1.041	0.467
J3KSS4	-1.041	0.735
A0A087WYZ1	-1.041	0.622
J3KSV5	-1.041	0.622
B4DXW1	-1.041	0.473
P00558-2	-1.041	0.453
A0A0U1RR22	-1.041	0.416
Q9UNH7-2	-1.041	0.566
Q07960	-1.041	0.481
J3KRL2	-1.041	0.514
Q9UNH7	-1.041	0.581
G3V4Z5	-1.041	0.654
H0YJF8	-1.041	0.654
A0A0A0MRI2	-1.041	0.581
H0YGI8	-1.041	0.565
G3V4P8	-1.041	0.627
P60983	-1.041	0.627
H3BPV7	-1.041	0.514
A0A0A0MSA7	-1.04	0.651
A0A0U1RQK7	-1.04	0.651
O43432	-1.04	0.651
O43432-2	-1.04	0.651
O43432-3	-1.04	0.651
D6RGY2	-1.04	0.706
P30085-2	-1.04	0.487
Q96AG4	-1.04	0.625
A0A494BXC7	-1.04	0.487
H0YEL7	-1.04	0.604
P51858	-1.04	0.584
H0YJP3	-1.04	0.609
H0YC04	-1.04	0.425
P49368	-1.04	0.592
H0YMI6	-1.04	0.587
A6PVN6	-1.04	0.42
P50991-2	-1.04	0.476
P31153-2	-1.04	0.555
E7ERF2	-1.04	0.462
E9PNE6	-1.04	0.482
P50570-4	-1.04	0.457
P50570-2	-1.04	0.456
P50570-5	-1.04	0.456
P50570-3	-1.04	0.457
P48637	-1.04	0.507
E9PK25	-1.04	0.582
G3V1A4	-1.04	0.582
P23528	-1.04	0.582
A0A2R8Y5T7	-1.04	0.507
E5RHP0	-1.04	0.692
A0A2R8Y430	-1.04	0.507
Q9Y3L3	-1.04	0.422
Q9Y3L3-2	-1.04	0.422
A0A669KB53	-1.04	0.759
A0A669KB56	-1.04	0.759
A0A669KBA4	-1.04	0.759
A0A669KBI6	-1.04	0.759
J3KPM9	-1.04	0.759
P42224	-1.04	0.759
P42224-2	-1.04	0.759
P50570	-1.04	0.456
O60749	-1.04	0.538
O60749-2	-1.04	0.538
Q96C19	-1.04	0.514
U3KPZ5	-1.039	0.807
Q5Y7D1	-1.039	0.885
P35232-2	-1.039	0.658
H7C123	-1.039	0.811
H7C2C5	-1.039	0.811
A0A2R8YG48	-1.039	0.566
A0A0U1RQT0	-1.039	0.465
P38606-2	-1.039	0.453
Q9BS40	-1.039	0.617
Q6IS14	-1.039	0.652
P38606	-1.039	0.453
Q9NY33-2	-1.039	0.476
P07203-2	-1.039	0.841
P00390-2	-1.039	0.454
P00390	-1.039	0.454
A0A2U3TZH3	-1.039	0.666
Q05639	-1.039	0.666
B7Z7P8	-1.039	0.573
P62495	-1.039	0.573
P62495-2	-1.039	0.573
Q15365	-1.039	0.471
A0A6I8PIT3	-1.039	0.435
F5H3P3	-1.039	0.53
E9PQB7	-1.039	0.617
C9JQN7	-1.039	0.525
P11413-3	-1.039	0.473
Q96KP4-2	-1.039	0.632
P0DMV9	-1.039	0.469
Q9UI08-5	-1.039	0.639
P11413	-1.039	0.473
P11413-2	-1.039	0.473
A0A0G2JIW1	-1.039	0.469
A0A0G2JMZ6	-1.039	0.602
O60282	-1.039	0.602
O60282-2	-1.039	0.602
D6RDU5	-1.039	0.559
C9J5S7	-1.039	0.67
F8WE65	-1.039	0.67
Q9UI08	-1.039	0.639
Q9UI08-2	-1.039	0.639
P07195	-1.039	0.737
A0A5F9ZHM4	-1.039	0.737
A0A087X2B5	-1.038	0.449
J3QLK0	-1.038	0.581
Q5T3N0	-1.038	0.849
C9J8S3	-1.038	0.56
Q9NZM1-8	-1.038	0.518
J3KSC4	-1.038	0.581
Q5JYX0	-1.038	0.539
H7C393	-1.038	0.562
A0A2R8Y6Y7	-1.038	0.477
A0A2R8YDQ9	-1.038	0.477
Q9P2R7	-1.038	0.477
Q9P2R7-2	-1.038	0.477
P18206-2	-1.038	0.604
C9JLK2	-1.038	0.562
E5RI16	-1.038	0.467
P11142	-1.038	0.503
E9PKE3	-1.038	0.5
E5RIV1	-1.038	0.546
A0A087WZ70	-1.038	0.64
Q9BXD5-3	-1.038	0.64
Q9BXD5-4	-1.038	0.64
E5RIR1	-1.038	0.546
P54136	-1.038	0.491
H0YC68	-1.038	0.687
O43707-2	-1.038	0.462
K7EP19	-1.038	0.537
E5RGM5	-1.038	0.546
E5RIM2	-1.038	0.546
E9PS23	-1.038	0.628
P18206	-1.038	0.604
A0A2R8Y5P0	-1.038	0.605
E9PNV3	-1.038	0.605
P63104-2	-1.038	0.437
A0A669KB52	-1.038	0.76
P17931	-1.038	0.519
H0YHL7	-1.038	0.653
P02794	-1.038	0.515
P46977-2	-1.037	0.709
H0Y8R5	-1.037	0.633
P31150	-1.037	0.553
B5MCT8	-1.037	0.553
C9JM19	-1.037	0.553
J3QR48	-1.037	0.469
E7ERJ7	-1.037	0.445
K7EJJ5	-1.037	0.498
P51148-2	-1.037	0.522
P35606	-1.037	0.495
P35606-2	-1.037	0.495
P54920	-1.037	0.531
P26038	-1.037	0.529
H3BPS8	-1.037	0.586
P51148	-1.037	0.522
H0YLC2	-1.037	0.608
B0QYR6	-1.037	0.473
B0QYS5	-1.037	0.473
M0R0Y2	-1.037	0.531
E9PQQ4	-1.037	0.521
E9PQK7	-1.037	0.521
E9PK54	-1.037	0.521
F5H6Q0	-1.037	0.562
P50990	-1.037	0.476
P50990-2	-1.037	0.476
P52566	-1.037	0.568
C9J830	-1.037	0.613
Q92597-2	-1.037	0.52
Q92597-3	-1.037	0.52
E7EMB1	-1.037	0.669
P0DMV8-2	-1.037	0.492
P68036-2	-1.037	0.542
E7EPD2	-1.037	0.797
O60664-2	-1.037	0.557
P35232	-1.036	0.755
Q5T3N1	-1.036	0.848
Q9Y394	-1.036	0.654
Q9Y394-2	-1.036	0.654
C9J4V0	-1.036	0.578
P0DPH7-2	-1.036	0.812
F8W7C6	-1.036	0.772
A6PVN8	-1.036	0.457
A0A2R8YF08	-1.036	0.605
K7ELR7	-1.036	0.605
K7ERK8	-1.036	0.605
A8K7Q2	-1.036	0.52
O00231	-1.036	0.516
O00231-2	-1.036	0.516
E9PN89	-1.036	0.51
Q96KP4	-1.036	0.639
E9PD92	-1.036	0.53
Q16555-2	-1.036	0.527
P68036-3	-1.036	0.549
Q9UNF0-2	-1.036	0.478
P68036	-1.036	0.549
Q5TBN5	-1.036	0.488
P17655-2	-1.036	0.617
J3KS98	-1.035	0.768
B9A067	-1.035	0.529
C9J406	-1.035	0.529
H7C463	-1.035	0.529
Q16891	-1.035	0.529
Q16891-2	-1.035	0.529
Q16891-3	-1.035	0.529
Q16891-4	-1.035	0.529
M0R192	-1.035	0.598
U3KQ84	-1.035	0.709
P08575	-1.035	0.496
P08575-10	-1.035	0.496
P08575-4	-1.035	0.496
P08575-5	-1.035	0.496
P08575-6	-1.035	0.496
P08575-7	-1.035	0.496
P08575-8	-1.035	0.496
P08575-9	-1.035	0.496
M0QZL1	-1.035	0.598
P04083	-1.035	0.843
P62753	-1.035	0.737
A0A2R8Y7Y9	-1.035	0.598
C9JFL5	-1.035	0.649
P63267	-1.035	0.649
H7C1U0	-1.035	0.609
M0R213	-1.035	0.63
Q16181	-1.035	0.599
Q16181-2	-1.035	0.599
Q9Y281	-1.035	0.644
Q9Y281-3	-1.035	0.644
A6NEC2	-1.035	0.5
Q99832-3	-1.035	0.503
E9PP50	-1.035	0.631
J3QRD0	-1.035	0.679
G3V1Q4	-1.035	0.599
M0QXC2	-1.035	0.61
J3QRY4	-1.035	0.488
Q06323	-1.035	0.627
J3QR27	-1.035	0.679
P62937	-1.035	0.705
O15145	-1.035	0.66
F6UVQ4	-1.035	0.649
P62736	-1.035	0.649
P68032	-1.035	0.649
Q99832	-1.035	0.503
P07205	-1.035	0.55
J3QLU1	-1.035	0.679
J3QL02	-1.035	0.679
Q02750-2	-1.035	0.555
J3QKQ0	-1.035	0.679
J3KRD5	-1.035	0.676
E7EPK1	-1.035	0.599
E7ES33	-1.035	0.599
A0A2R8YDZ0	-1.034	0.515
J3KT29	-1.034	0.601
E9PJH4	-1.034	0.705
E9PK82	-1.034	0.705
E9PQ96	-1.034	0.705
C9JD32	-1.034	0.601
F5H3X6	-1.034	0.736
H0Y3Y6	-1.034	0.535
O43776	-1.034	0.582
I3L3H2	-1.034	0.669
J3KRF5	-1.034	0.507
Q96C23	-1.034	0.57
B9ZVP7	-1.034	0.601
Q9BY32-2	-1.034	0.583
D6R997	-1.034	0.525
E9PMM9	-1.034	0.787
Q9BY32	-1.034	0.583
A0A6Q8PF07	-1.034	0.463
H0YC15	-1.034	0.528
Q05209	-1.034	0.528
Q05209-2	-1.034	0.528
Q05209-3	-1.034	0.528
P24752-2	-1.034	0.709
Q9H223	-1.034	0.588
H0YCR7	-1.034	0.579
A6NL76	-1.034	0.642
P68133	-1.034	0.642
Q9H4G0-2	-1.034	0.719
Q9H4G0-3	-1.034	0.719
Q9H4G0-4	-1.034	0.719
P26447	-1.034	0.745
A0A0G2JH37	-1.033	0.789
A0A0G2JKZ1	-1.033	0.789
A2AB90	-1.033	0.789
O15533	-1.033	0.789
O15533-2	-1.033	0.789
O15533-3	-1.033	0.789
Q6P1N7	-1.033	0.789
D6RD16	-1.033	0.804
A0A0A0MSV9	-1.033	0.789
P46781	-1.033	0.599
F8WCY6	-1.033	0.592
F8WD79	-1.033	0.592
A8MXH2	-1.033	0.537
C9J6D1	-1.033	0.537
E9PJJ2	-1.033	0.537
E9PKT8	-1.033	0.537
E9PNJ7	-1.033	0.537
E9PNW0	-1.033	0.537
E9PS34	-1.033	0.537
E7EQV3	-1.033	0.489
P11940	-1.033	0.489
P11940-2	-1.033	0.489
A0A087WTT1	-1.033	0.489
F8VPW9	-1.033	0.592
F8VWZ7	-1.033	0.592
H3BU76	-1.033	0.546
P23381	-1.033	0.633
H3BSL1	-1.033	0.546
Q12906	-1.033	0.669
Q12906-2	-1.033	0.669
Q12906-3	-1.033	0.669
Q12906-4	-1.033	0.669
Q12906-5	-1.033	0.669
Q12906-6	-1.033	0.669
Q12906-7	-1.033	0.669
Q9Y262-2	-1.033	0.609
F8VSF8	-1.033	0.592
E9PJX5	-1.033	0.686
P51451	-1.033	0.686
A0A024QZP7	-1.033	0.686
E5RIU6	-1.033	0.686
P06493	-1.033	0.686
J3QSD7	-1.033	0.686
Q9NYV4	-1.033	0.686
Q9NYV4-2	-1.033	0.686
Q9NYV4-3	-1.033	0.686
A0A2R8Y4Z0	-1.033	0.686
A0A2R8Y644	-1.033	0.686
A0A2R8Y7W5	-1.033	0.686
A0A2R8YD28	-1.033	0.686
A0A2R8YEB7	-1.033	0.686
A0A2R8YF61	-1.033	0.686
Q14004	-1.033	0.686
Q14004-2	-1.033	0.686
Q9BVE2	-1.033	0.686
E7EUK8	-1.033	0.686
O94921	-1.033	0.686
O94921-2	-1.033	0.686
O94921-3	-1.033	0.686
Q96Q40	-1.033	0.686
Q96Q40-3	-1.033	0.686
Q96Q40-4	-1.033	0.686
Q96Q40-5	-1.033	0.686
Q96Q40-6	-1.033	0.686
E5RGN0	-1.033	0.686
H0YAZ9	-1.033	0.686
Q00536	-1.033	0.686
Q00536-2	-1.033	0.686
Q00536-3	-1.033	0.686
F5H6Z0	-1.033	0.686
[truncated: 3,415 more rows]

## Sheet: HIV+BD1047 coc vs HIV+ coc 
HIV+ BD1047/cocaine (130N) vs. HIV+ cocaine (128N)
ID	Expr Fold Change	Expr p-value
Q9Y6W5-2	1.504	0.0563		Upregulated	61
O75947	1.505	0.00198		Downregulated	29
P49755	1.515	0.0116
H0YLG1	1.515	0.00256
H0YLD2	1.515	0.00256
U3KPZ5	1.531	0.00379
P04083	1.532	0.00611
A0A075B6E2	1.534	0.00133
Q92973-3	1.535	0.000864
Q5JSD2	1.537	0.0183
Q5JSD1	1.537	0.0183
D6RAU8	1.537	0.00136
D6RAQ8	1.537	0.00136
M0R042	1.55	0.001
P35232	1.558	0.000206
M0QYM7	1.558	0.000979
P21796	1.559	0.00937
P05141	1.573	0.0095
Q5T3N1	1.596	0.00535
Q9Y277	1.599	0.0141
Q9Y277-2	1.599	0.0141
G3V2A3	1.6	0.00123
P45880	1.608	0.0161
P45880-1	1.608	0.0161
P45880-2	1.608	0.0161
P12236	1.614	0.00909
A0A0A0MR02	1.62	0.0167
Q5T3N0	1.628	0.00588
O14880	1.638	0.00441
Q5VV89	1.638	0.00441
A0A0C4DH44	1.661	0.00394
A0A0B4J213	1.661	0.00394
F8VQQ4	1.665	0.00426
E5RHE1	1.675	0.0116
A2A3S1	1.678	0.0151
E5RFP6	1.679	0.0114
E5RHZ6	1.679	0.0114
E5RJN6	1.679	0.0114
E5RK27	1.679	0.0114
Q00325	1.68	0.0197
Q00325-2	1.68	0.0197
F8VVM2	1.71	0.0187
F8VRZ4	1.717	0.00352
F8VS66	1.717	0.00352
F8VWV9	1.739	0.00386
F8VX09	1.785	0.00414
F8VRK0	1.91	0.0034
F8W0F6	1.912	0.00343
A0A0C4DGU3	1.93	0.00997
F8VWQ0	1.936	0.0213
F8VWR4	1.936	0.0213
Q9H0C2	1.992	0.00861
D6R9H7	2.192	0.000743
E7EPU7	2.192	0.000743
E7EQ97	2.192	0.000743
I3L0Y5	2.192	0.000743
P05496	2.192	0.000743
Q06055	2.192	0.000743
Q06055-2	2.192	0.000743
Q06055-3	2.192	0.000743
P48201	2.192	0.000743
Q92616	-8.672	0.000482
H0Y8X1	-4.712	0.000192
A0A1W2PQU7	-4.364	5.08e-05
A0A1W2PS58	-4.364	5.08e-05
K7EPI4	-4.364	5.08e-05
A0A087X226	-2.968	2.06e-05
Q3KQV9	-2.968	2.06e-05
E9PMV1	-2.129	0.00904
P22492	-1.948	0.00308
Q02539	-1.9	0.00448
A0A494C159	-1.85	0.000104
A0A494C1S4	-1.85	0.000104
C9JTK6	-1.825	0.00381
Q9NTK5-3	-1.656	0.00384
P02768-2	-1.64	0.0306
C9JKR2	-1.64	0.0306
B7WNR0	-1.626	0.0328
H0YA55	-1.62	0.0316
D6RHD5	-1.614	0.0313
P10412	-1.608	0.00048
H7C540	-1.604	0.0609
P02768	-1.595	0.0332
B7Z1G8	-1.583	0.00107
A0A0C4DGB6	-1.569	0.0302
A0A087WWT3	-1.566	0.0479
P02768-3	-1.566	0.0479
H7C013	-1.539	0.0411
D6REY1	-1.52	0.0124
P02765	-1.505	0.0047
F6S8Q4	-1.556	0.111
A0A2R8YDH3	-1.535	0.121
O15523	-1.51	0.127
O15523-2	-1.51	0.127
Q13231-2	-1.491	0.0119
A0A0D9SF53	-1.49	0.12
A0A0D9SFB3	-1.49	0.12
A0A0D9SG12	-1.49	0.12
A0A2R8Y4A4	-1.49	0.12
A0A2R8Y5G6	-1.49	0.12
A0A2R8Y645	-1.49	0.12
A0A2R8Y7T2	-1.49	0.12
A0A2R8YCW1	-1.49	0.12
A0A2R8YDT5	-1.49	0.12
A0A2R8YF78	-1.49	0.12
A0A2R8YFR4	-1.49	0.12
A0A2R8YFS5	-1.49	0.12
A0A2U3TZJ9	-1.49	0.12
O00571	-1.49	0.12
O00571-2	-1.49	0.12
O00442	-1.49	0.059
O00442-2	-1.49	0.059
Q96A08	-1.485	0.082
A0A2R8Y619	-1.48	0.0847
Q13231-4	-1.465	0.0101
Q13231-3	-1.459	0.0105
Q13231	-1.459	0.0105
A8MV33	-1.445	0.000777
V9GZ54	-1.437	0.00492
A0A087X118	-1.434	0.00154
A0A6Q8PF29	-1.434	0.00154
A0A6Q8PF44	-1.434	0.00154
A0A6Q8PFW4	-1.434	0.00154
A0A6Q8PGC7	-1.434	0.00154
A0A6Q8PGN3	-1.434	0.00154
A0A6Q8PH25	-1.434	0.00154
A0A6Q8PH71	-1.434	0.00154
A0A6Q8PHA2	-1.434	0.00154
A0A6Q8PHG2	-1.434	0.00154
Q27J81	-1.434	0.00154
Q27J81-2	-1.434	0.00154
H7C1H2	-1.422	0.00138
Q6UW63	-1.399	0.00274
K7EP01	-1.384	0.0362
Q6NXT2	-1.384	0.0362
A0A590UJB8	-1.383	0.0104
A0A590UJU1	-1.383	0.0104
A0A590UJU4	-1.383	0.0104
A0A590UJV4	-1.383	0.0104
A0A590UK89	-1.383	0.0104
K7EIR5	-1.383	0.0104
K7EKU4	-1.383	0.0104
Q5TG78	-1.383	0.0104
Q5TF55	-1.375	0.0812
B4DEB1	-1.37	0.0173
K7EK07	-1.37	0.0173
K7EMV3	-1.37	0.0173
K7ES00	-1.37	0.0173
Q16695	-1.37	0.0173
A0A590UJJ6	-1.37	0.0173
Q00722	-1.368	0.0481
Q00722-2	-1.368	0.0481
Q00722-3	-1.368	0.0481
F8VR69	-1.363	0.00086
Q96M27	-1.357	0.00415
Q96M27-2	-1.357	0.00415
Q96M27-3	-1.357	0.00415
P31040-3	-1.356	0.00694
P04066	-1.331	0.0369
A2BFX2	-1.322	0.0535
A0A5S8K7D1	-1.322	0.0535
H0YA83	-1.297	0.0196
D6RGV9	-1.297	0.0126
P07686	-1.288	0.0167
H3BP20	-1.285	0.00345
H3BS10	-1.285	0.00345
P06865	-1.285	0.00345
Q5TG84	-1.28	0.00842
A0A590UJY1	-1.28	0.00842
E9PL01	-1.279	0.0294
Q5URX0	-1.277	0.0189
A0A2R8Y7I4	-1.274	0.00184
A0A2R8YDY1	-1.274	0.00184
A0A087WWB9	-1.273	0.115
F8VV53	-1.27	0.0146
O00757	-1.263	0.0488
H7C0R3	-1.262	0.0308
Q9NTK5	-1.261	0.00833
J3KQ32	-1.261	0.00833
Q9BTM1-2	-1.26	0.113
K7EQ35	-1.253	0.00597
F5H793	-1.252	0.103
Q9UL25	-1.251	0.0216
A0A087WUI2	-1.244	0.0233
H0Y9B6	-1.244	0.0225
K7EMQ6	-1.235	0.0183
K7ENF0	-1.235	0.00328
Q5T0D2	-1.234	0.0124
A0A494C060	-1.234	0.0104
P61254	-1.233	0.253
P51665	-1.233	0.00669
K7EPK2	-1.232	0.0164
P00352	-1.23	0.0944
A8MW50	-1.23	0.133
C9J7H8	-1.23	0.133
O60814	-1.226	0.0904
P57053	-1.226	0.0904
Q99879	-1.226	0.0904
Q99877	-1.226	0.0904
U3KQK0	-1.226	0.0904
Q5QNW6	-1.226	0.0904
Q5QNW6-2	-1.226	0.0904
P58876	-1.226	0.0904
Q93079	-1.226	0.0904
H0Y2X5	-1.218	0.0929
P47895	-1.218	0.0929
P30837	-1.218	0.0929
Q99880	-1.217	0.108
P51991	-1.214	0.136
P51991-2	-1.214	0.136
Q96KK5	-1.214	0.133
Q99878	-1.214	0.133
Q7L7L0	-1.214	0.133
Q93077	-1.214	0.133
P20671	-1.214	0.133
Q13217	-1.209	0.0236
X6R9L0	-1.209	0.0236
E5RJD0	-1.208	0.149
H0YFX9	-1.207	0.15
A0A2R8Y4L2	-1.206	0.0831
P30038-3	-1.206	0.159
P17900	-1.206	0.112
A0A0A0MRA8	-1.205	0.0688
A0A1B0GTF8	-1.205	0.0688
A8K968	-1.205	0.0688
Q9Y2J2	-1.205	0.0688
Q9Y2J2-2	-1.205	0.0688
Q9Y2J2-3	-1.205	0.0688
Q9Y2J2-4	-1.205	0.0688
F8VYN5	-1.202	0.0876
H0YBY3	-1.202	0.149
F8VTQ5	-1.201	0.0998
P22626-2	-1.201	0.0857
P31040-2	-1.201	0.0135
P31040	-1.201	0.0135
D6RFM5	-1.201	0.0135
P22626	-1.2	0.0882
O15260	-1.2	0.032
O15260-2	-1.2	0.032
Q5T8U5	-1.2	0.032
A0A087X0R6	-1.199	0.00911
Q9UMY4	-1.199	0.00911
Q9UMY4-1	-1.199	0.00911
Q9UMY4-3	-1.199	0.00911
Q16777	-1.199	0.148
Q9BTM1	-1.199	0.148
C9J4G7	-1.199	0.0878
F8VSA4	-1.199	0.0415
F8VTT6	-1.199	0.0415
F8VUX3	-1.199	0.0415
F8VVB7	-1.199	0.0415
F8W1H8	-1.199	0.0415
F8VRE9	-1.199	0.0415
F8VZ45	-1.198	0.0172
U3KQR5	-1.198	0.0172
A0A087WW38	-1.193	0.0297
O43776-2	-1.192	0.0146
K7EIU7	-1.192	0.0146
P14780	-1.191	0.0201
Q16698	-1.189	0.0291
Q16698-2	-1.189	0.0291
V9GYG2	-1.189	0.102
F8VZ49	-1.187	0.0893
Q32P51	-1.187	0.0893
Q02878	-1.187	0.00452
V9GYP9	-1.187	0.0786
P09651	-1.186	0.106
P09651-2	-1.186	0.106
P09651-3	-1.186	0.106
F8W6I7	-1.186	0.106
K7EQZ7	-1.186	0.078
A0A5F9UN28	-1.185	0.0345
Q13303-3	-1.185	0.0345
Q9Y2S2-2	-1.181	0.0317
A0A2R8YCZ4	-1.181	0.0374
A0A2R8YFQ7	-1.181	0.0374
Q9Y2S2	-1.181	0.0317
I3L4M2	-1.18	0.043
Q5TG81	-1.179	0.0189
Q5VZC3	-1.179	0.0875
B4DKY1	-1.178	0.047
P49589	-1.178	0.047
P49589-2	-1.178	0.047
P49589-3	-1.178	0.047
F8WCR1	-1.177	0.321
M0R376	-1.177	0.0319
A0A1W2PP10	-1.177	0.00721
Q9ULV4	-1.177	0.0654
Q9ULV4-2	-1.177	0.0654
Q9ULV4-3	-1.177	0.0654
I3NI03	-1.175	0.063
Q01518	-1.175	0.0105
Q5T0R1	-1.175	0.0105
Q5T0R2	-1.175	0.0105
Q5T0R3	-1.175	0.0105
Q5T0R4	-1.175	0.0105
Q5T0R5	-1.175	0.0105
Q5T0R6	-1.175	0.0105
Q5T0R7	-1.175	0.0105
Q5T621	-1.173	0.0899
A0A2R8Y7W2	-1.172	0.0105
B4E3S0	-1.172	0.0732
H0Y921	-1.171	0.0604
Q5SYQ9	-1.17	0.115
Q5SYQ8	-1.17	0.115
E9PNH1	-1.169	0.0852
Q5SYQ7	-1.169	0.116
F8VV71	-1.168	0.113
F8VSD4	-1.168	0.113
P30038	-1.168	0.18
A0A5F9ZHM4	-1.166	0.223
P07195	-1.166	0.223
P28070	-1.166	0.0325
O75223-3	-1.165	0.0366
G3V3F0	-1.165	0.0317
G3V5M3	-1.165	0.0317
H0YJF9	-1.165	0.0317
E5RJG7	-1.165	0.0597
E5RFV2	-1.165	0.0597
A0A1W2PNG3	-1.164	0.186
V9GYE4	-1.164	0.0298
Q0JRZ9-3	-1.162	0.0706
H7BXJ4	-1.162	0.0706
Q0JRZ9	-1.162	0.0706
Q0JRZ9-2	-1.162	0.0706
P30038-2	-1.162	0.198
F8W1I6	-1.162	0.104
P08236-2	-1.161	0.0276
H0YMV3	-1.161	0.0932
P08236	-1.161	0.0276
E5RID6	-1.161	0.116
H0YLP6	-1.16	0.132
Q9UBR2	-1.16	0.0843
A0A0A0MTN0	-1.159	0.0617
Q13617	-1.159	0.0617
Q13617-2	-1.159	0.0617
Q5T2B5	-1.159	0.0617
D6RFF8	-1.158	0.0442
C9JQ60	-1.158	0.0331
Q14722	-1.158	0.0331
Q14722-2	-1.158	0.0331
Q14722-3	-1.158	0.0331
B4DEH5	-1.157	0.0994
J3QRP4	-1.157	0.259
O14773	-1.156	0.0912
O14773-2	-1.156	0.0912
A0A2R8YGD1	-1.156	0.0912
A0A2R8YD45	-1.156	0.0912
H3BR68	-1.156	0.0708
P07203-2	-1.156	0.28
P46926	-1.156	0.0458
D6RAY7	-1.156	0.0458
Q96G03	-1.155	0.0188
P14550	-1.154	0.0771
P46926-2	-1.153	0.0577
Q9P2E9-3	-1.152	0.0407
P26038	-1.152	0.0258
S4R3A2	-1.152	0.383
P11215	-1.151	0.0987
P11215-2	-1.151	0.0987
A8MVZ9	-1.15	0.0382
C9J8F3	-1.15	0.0382
J3KSV6	-1.15	0.0382
J3QKP5	-1.15	0.0382
K7EKH5	-1.15	0.0382
P09972	-1.15	0.0382
Q96G03-2	-1.15	0.0336
P05413	-1.15	0.37
S4R371	-1.15	0.37
P06396-3	-1.149	0.0909
P06396-4	-1.149	0.0909
P06396-2	-1.149	0.0909
F8W7S5	-1.149	0.0452
A0A0A0MS51	-1.149	0.0909
A0A0A0MT01	-1.149	0.0909
P06396	-1.149	0.0909
A0A0J9YVQ7	-1.149	0.0713
M0R1A1	-1.149	0.0668
P16930-2	-1.149	0.0348
J3KSS5	-1.149	0.0726
J3QLV6	-1.149	0.0726
Q6QEF8	-1.149	0.0726
Q6QEF8-2	-1.149	0.0726
Q6QEF8-3	-1.149	0.0726
Q6QEF8-4	-1.149	0.0726
Q6QEF8-5	-1.149	0.0726
C9JBJ7	-1.149	0.0865
H7C422	-1.148	0.357
Q9H2U2-3	-1.148	0.0398
H7C3M2	-1.148	0.357
Q9H2U2-2	-1.147	0.0417
H0Y9D8	-1.147	0.0417
Q9H2U2	-1.147	0.0417
X6R8S9	-1.146	0.0175
K7ER81	-1.146	0.193
C9J066	-1.146	0.173
E9PN67	-1.146	0.173
H9KV85	-1.146	0.173
Q8N4C6	-1.146	0.173
Q8N4C6-10	-1.146	0.173
Q8N4C6-11	-1.146	0.173
Q8N4C6-2	-1.146	0.173
Q8N4C6-4	-1.146	0.173
Q8N4C6-5	-1.146	0.173
Q8N4C6-6	-1.146	0.173
Q8N4C6-7	-1.146	0.173
Q8N4C6-9	-1.146	0.173
P13686	-1.146	0.0984
H0YLE2	-1.145	0.471
P08236-3	-1.144	0.0256
H0YKS0	-1.144	0.111
Q5T0H8	-1.144	0.104
P49221	-1.144	0.113
F8VXW2	-1.144	0.0929
D6R9P4	-1.144	0.0682
A0A2R8Y7L2	-1.143	0.0164
P09467	-1.143	0.0921
H7C0X8	-1.143	0.247
Q86SW4	-1.142	0.0945
F2Z3L6	-1.141	0.0266
F8WBK6	-1.141	0.0266
J3KS55	-1.141	0.215
J3QQT6	-1.141	0.215
P36957	-1.141	0.121
E7ET17	-1.141	0.0173
H0YLC7	-1.139	0.0767
E7EPL9	-1.139	0.0188
A0A6Q8PF59	-1.138	0.286
A0A6Q8PFM1	-1.138	0.286
D3YTB1	-1.137	0.0819
F8W727	-1.137	0.0819
P62910	-1.137	0.0819
E9PS78	-1.137	0.175
P16930	-1.137	0.0644
A0A2R8Y7U1	-1.136	0.17
Q13303-4	-1.136	0.0482
Q13303-5	-1.136	0.0482
Q13303	-1.136	0.0482
Q13303-2	-1.136	0.0482
A0A590UJB6	-1.136	0.0482
A0A590UJJ4	-1.136	0.0482
F8W646	-1.135	0.201
A0A6Q8PEX4	-1.135	0.053
A0A0U1RQL8	-1.135	0.161
Q5T0I0	-1.135	0.161
F8WDW3	-1.135	0.126
P26640	-1.135	0.098
A0A140T936	-1.135	0.098
P30041	-1.135	0.211
H0YAE2	-1.134	0.15
Q9GZP4	-1.134	0.029
Q9GZP4-2	-1.134	0.029
A0A3B3IUC7	-1.134	0.0907
A0A087WYQ7	-1.133	0.0707
A0A2R8Y4A2	-1.132	0.055
H0YH80	-1.131	0.105
Q96CX2	-1.131	0.0489
P36957-2	-1.131	0.172
E5RJD2	-1.131	0.0413
C9J830	-1.13	0.0548
P11216	-1.13	0.115
C9JTT6	-1.13	0.102
Q9Y266	-1.129	0.0429
Q9ULD0	-1.129	0.136
P10253	-1.129	0.066
A0A0C4DH22	-1.129	0.0945
A0A1B0GTW6	-1.129	0.0945
Q9H4G0	-1.129	0.0945
A0A1W2PQ74	-1.128	0.2
Q7KZF4	-1.128	0.0291
Q9UJY5-4	-1.128	0.0983
Q9UJY5-6	-1.128	0.0983
Q9UJY5	-1.128	0.0983
Q9UJY5-2	-1.128	0.0983
Q9UJY5-3	-1.128	0.0983
E9PK06	-1.127	0.464
B4E1Z9	-1.127	0.167
H0YKY3	-1.127	0.167
H0YLI2	-1.127	0.167
H0YLM9	-1.127	0.167
H0YLW8	-1.127	0.167
J3KPG6	-1.127	0.167
O43586	-1.127	0.167
O43586-2	-1.127	0.167
O75828	-1.126	0.0849
P23284	-1.125	0.153
F8W1G0	-1.124	0.155
A0A1W2PRI6	-1.123	0.305
A0A087WYM2	-1.123	0.103
A0A1W2PRZ7	-1.121	0.144
P30085	-1.121	0.0571
P30085-3	-1.121	0.0571
H0YLG7	-1.121	0.0735
H0YMG5	-1.121	0.0735
H0YKZ8	-1.121	0.0735
A0A087X256	-1.121	0.352
Q2M389	-1.121	0.352
Q9H4G0-2	-1.121	0.135
Q9H4G0-3	-1.121	0.135
Q9H4G0-4	-1.121	0.135
P51659	-1.12	0.0317
A0A3B3IS80	-1.12	0.264
P05062	-1.12	0.264
O15260-3	-1.12	0.193
H7BZH6	-1.119	0.104
Q53FA7	-1.119	0.104
Q53FA7-2	-1.119	0.104
Q9ULD0-3	-1.118	0.112
Q9ULD0-2	-1.118	0.112
P25789-2	-1.118	0.118
P51659-3	-1.118	0.0324
P51659-2	-1.118	0.0324
P40121-2	-1.118	0.344
Q6ZMR3	-1.118	0.264
F5H155	-1.118	0.264
F5H245	-1.118	0.264
F5H5G7	-1.118	0.264
G3XAP5	-1.118	0.264
P07864	-1.118	0.264
K7ENJ5	-1.117	0.0773
H3BQN4	-1.116	0.117
E9PKC5	-1.116	0.0659
Q01432-3	-1.116	0.0659
Q13561	-1.116	0.13
Q13561-2	-1.116	0.13
Q13561-3	-1.116	0.13
A0A6Q8PF80	-1.115	0.354
A0A6Q8PGH0	-1.115	0.354
P04075-2	-1.115	0.117
P04075	-1.115	0.117
J3KPS3	-1.115	0.117
G5E9J0	-1.115	0.0781
C9JTV5	-1.115	0.0781
A0A2R8YD50	-1.115	0.0364
P26368	-1.114	0.076
P26368-2	-1.114	0.076
Q8TDZ2-3	-1.114	0.0622
P11908-2	-1.114	0.0716
E7ER27	-1.114	0.0446
P11908	-1.114	0.0716
A0A669KBC6	-1.113	0.24
A0A087X297	-1.113	0.12
H0Y3Z3	-1.113	0.134
F5GWF8	-1.112	0.492
A0A087WU26	-1.112	0.0877
P16152-2	-1.112	0.116
A0A2R8YEG2	-1.112	0.0846
A8MTM1	-1.112	0.116
E9PQ63	-1.112	0.116
P40121	-1.112	0.361
H0YFA9	-1.111	0.125
K7EJ19	-1.111	0.0824
F2Z3J9	-1.11	0.185
Q14914-2	-1.11	0.185
A0A1W2PPL4	-1.11	0.257
A0A1W2PQL0	-1.11	0.257
A0A1X7SBS1	-1.11	0.257
A0A1W2PP34	-1.11	0.257
A0A1W2PPH7	-1.11	0.257
Q14166	-1.11	0.157
A0A087WU68	-1.109	0.0924
B4DSN5	-1.109	0.359
P18031	-1.109	0.359
H7C320	-1.109	0.0999
P23526-2	-1.109	0.0981
H0YMD9	-1.108	0.604
E9PSG5	-1.108	0.126
F5H4C6	-1.108	0.108
C9JLK0	-1.108	0.144
H0YJL6	-1.108	0.186
E9PM35	-1.108	0.185
E9PCB3	-1.108	0.126
E9PHZ5	-1.108	0.126
E9PKQ7	-1.108	0.126
E9PLY3	-1.108	0.126
E9PNL5	-1.108	0.126
E9PQM1	-1.108	0.126
R4GN99	-1.107	0.101
H0Y548	-1.107	0.101
P30405-2	-1.107	0.101
F8VZ69	-1.106	0.0695
F8W0A3	-1.106	0.0695
P19338	-1.106	0.0947
H7C0V6	-1.106	0.275
P09960-2	-1.106	0.303
H0Y426	-1.106	0.0759
P23526	-1.106	0.0965
P46777	-1.105	0.116
A0A2R8Y6J3	-1.105	0.116
H3BU76	-1.105	0.105
E9PQI3	-1.105	0.0853
H3BNA2	-1.105	0.105
H3BSL1	-1.105	0.105
F8WBR8	-1.105	0.184
F8WEQ7	-1.105	0.184
J3QRH4	-1.105	0.279
O15144	-1.105	0.0847
Q00839	-1.104	0.28
Q00839-2	-1.104	0.28
Q5RI18	-1.104	0.28
A0A1W2PPS1	-1.104	0.28
A0A1W2PP35	-1.104	0.28
A0A2R8YF59	-1.104	0.101
E9PQ14	-1.104	0.0956
P00390-4	-1.104	0.065
E9PD92	-1.104	0.0992
O75563	-1.104	0.136
E7ENQ8	-1.104	0.0685
O95758	-1.103	0.14
O95758-1	-1.103	0.14
O95758-2	-1.103	0.14
O95758-4	-1.103	0.14
O95758-5	-1.103	0.14
O95758-6	-1.103	0.14
O95758-7	-1.103	0.14
P12955-3	-1.103	0.1
G5E9S7	-1.103	0.137
A0A494C031	-1.103	0.233
Q9HBI0	-1.103	0.267
Q9HBI0-2	-1.103	0.267
Q9HBI0-3	-1.103	0.267
P39023	-1.103	0.354
U3KPS4	-1.102	0.37
K7ELL3	-1.102	0.152
Q5T7N0	-1.102	0.131
E9PLT3	-1.102	0.0865
P15586	-1.102	0.137
P15586-2	-1.102	0.137
Q13347	-1.102	0.319
H7C3P4	-1.102	0.137
A0A0B4J225	-1.102	0.0865
E9PIZ5	-1.102	0.0865
E9PKI4	-1.102	0.0865
A0A087WU52	-1.102	0.09
A0A0G2JRV9	-1.102	0.09
A0A087WTQ3	-1.102	0.09
A0A087WVE1	-1.102	0.09
A0A087WWZ1	-1.102	0.09
F6S8M0	-1.102	0.137
P00390-5	-1.102	0.0684
Q01432-6	-1.102	0.077
P09960	-1.102	0.322
A0A6Q8PHQ9	-1.101	0.351
H0YN18	-1.101	0.0832
P09960-3	-1.101	0.336
F2Z393	-1.1	0.186
Q16719	-1.1	0.107
G3V2K5	-1.1	0.267
Q14914	-1.099	0.221
H0YKV8	-1.099	0.608
D6RBQ9	-1.099	0.208
A0A3B3ISS6	-1.099	0.28
Q14956	-1.099	0.28
Q14956-2	-1.099	0.28
P24666-2	-1.099	0.23
P24666-3	-1.099	0.23
H7BY16	-1.099	0.0915
G3V535	-1.099	0.28
H0YC68	-1.099	0.182
E7EM57	-1.099	0.112
G3V3G2	-1.099	0.28
A0A087WYI2	-1.099	0.28
O43776	-1.099	0.143
C9K057	-1.099	0.243
C9JEY1	-1.099	0.243
H0YHL7	-1.099	0.244
Q32MZ4	-1.098	0.2
Q32MZ4-2	-1.098	0.2
Q32MZ4-3	-1.098	0.2
A0A087WW53	-1.098	0.185
F5H390	-1.098	0.185
P09960-4	-1.098	0.348
H3BU78	-1.098	0.157
A0A2R8YDI9	-1.097	0.274
H0YL94	-1.097	0.274
H0YLJ8	-1.097	0.274
E7EUI8	-1.097	0.115
Q9BTZ2	-1.097	0.112
G3V5F7	-1.097	0.285
E9PJN9	-1.096	0.314
B1AKZ5	-1.096	0.51
Q15121	-1.096	0.51
Q15121-2	-1.096	0.51
P00390-2	-1.096	0.0785
P00390	-1.096	0.0785
H7C1S2	-1.096	0.0693
P08559-4	-1.095	0.117
P08559	-1.095	0.117
P08559-2	-1.095	0.117
P08559-3	-1.095	0.117
P12955-2	-1.095	0.139
H3BR04	-1.095	0.129
H7C2E7	-1.094	0.0996
P00390-3	-1.094	0.0825
Q99714	-1.094	0.124
Q9BTZ2-4	-1.094	0.15
Q9BTZ2-8	-1.094	0.15
Q5TC02	-1.093	0.26
P59998-4	-1.093	0.218
R4GN08	-1.093	0.218
P55072	-1.093	0.106
A0A494C165	-1.093	0.138
K7ES25	-1.093	0.138
P12955	-1.093	0.138
P07858	-1.093	0.174
Q8TDZ2-2	-1.093	0.0951
C9JLV6	-1.093	0.248
O00186	-1.093	0.151
Q9NR45	-1.092	0.184
E7ENU9	-1.092	0.471
P02545-6	-1.091	0.37
A0A6Q8PFJ0	-1.091	0.37
P02545	-1.091	0.37
P02545-2	-1.091	0.37
P02545-3	-1.091	0.37
G3V2T4	-1.091	0.263
G3V4E4	-1.091	0.263
D6RE83	-1.091	0.376
Q8N565	-1.091	0.251
Q8N565-2	-1.091	0.251
P30740-2	-1.091	0.132
A0A494C033	-1.091	0.222
A0A494C166	-1.091	0.222
G3V153	-1.09	0.175
Q14444	-1.09	0.175
Q14444-2	-1.09	0.175
P30405	-1.09	0.176
H0YMB1	-1.09	0.0926
Q96TC7-2	-1.09	0.0926
E9PD70	-1.09	0.117
F5H0C5	-1.089	0.185
D6RAF8	-1.089	0.278
D6RF44	-1.089	0.278
H0Y8G5	-1.089	0.278
H0YA96	-1.089	0.278
Q14103	-1.089	0.278
Q14103-2	-1.089	0.278
Q14103-3	-1.089	0.278
Q14103-4	-1.089	0.278
Q9NZ08	-1.089	0.151
Q9NZ08-2	-1.089	0.151
P09622	-1.089	0.116
E9PEX6	-1.089	0.116
Q01432-5	-1.089	0.105
Q01432	-1.089	0.105
Q01432-4	-1.089	0.105
H0Y9N6	-1.089	0.173
P61088	-1.089	0.215
Q5JXB2	-1.089	0.215
A0A2R8YDT8	-1.089	0.112
A0A2R8YF45	-1.089	0.11
H0YKL9	-1.088	0.639
F8VR77	-1.088	0.098
H0Y9K1	-1.088	0.182
A0A590UJY3	-1.088	0.245
E5RFR9	-1.088	0.245
G3V0E4	-1.088	0.242
O75439	-1.088	0.242
E9PL12	-1.088	0.201
E9PPR1	-1.088	0.201
A0A590UJJ1	-1.088	0.245
Q00005	-1.088	0.245
Q00005-2	-1.088	0.245
Q00005-3	-1.088	0.245
Q00005-4	-1.088	0.245
Q00005-5	-1.088	0.245
Q00005-6	-1.088	0.245
Q00005-7	-1.088	0.245
Q66LE6	-1.088	0.245
E9PJX5	-1.088	0.299
P51451	-1.088	0.299
A0A024QZP7	-1.088	0.299
E5RIU6	-1.088	0.299
P06493	-1.088	0.299
J3QSD7	-1.088	0.299
Q9NYV4	-1.088	0.299
Q9NYV4-2	-1.088	0.299
Q9NYV4-3	-1.088	0.299
A0A2R8Y4Z0	-1.088	0.299
A0A2R8Y644	-1.088	0.299
A0A2R8Y7W5	-1.088	0.299
A0A2R8YD28	-1.088	0.299
A0A2R8YEB7	-1.088	0.299
A0A2R8YF61	-1.088	0.299
Q14004	-1.088	0.299
Q14004-2	-1.088	0.299
Q9BVE2	-1.088	0.299
E7EUK8	-1.088	0.299
O94921	-1.088	0.299
O94921-2	-1.088	0.299
O94921-3	-1.088	0.299
Q96Q40	-1.088	0.299
Q96Q40-3	-1.088	0.299
Q96Q40-4	-1.088	0.299
Q96Q40-5	-1.088	0.299
Q96Q40-6	-1.088	0.299
E5RGN0	-1.088	0.299
H0YAZ9	-1.088	0.299
Q00536	-1.088	0.299
Q00536-2	-1.088	0.299
Q00536-3	-1.088	0.299
F5H6Z0	-1.088	0.299
Q00537	-1.088	0.299
Q00537-2	-1.088	0.299
Q07002	-1.088	0.299
Q07002-3	-1.088	0.299
E7ESI2	-1.088	0.299
G3V5T9	-1.088	0.299
P24941	-1.088	0.299
P24941-2	-1.088	0.299
Q8IZL9	-1.088	0.299
Q8IZL9-2	-1.088	0.299
Q8IZL9-3	-1.088	0.299
Q8IZL9-4	-1.088	0.299
Q8IZL9-5	-1.088	0.299
K7EJ83	-1.088	0.299
Q00526	-1.088	0.299
F8VTV8	-1.088	0.299
F8VWX7	-1.088	0.299
F8VXD2	-1.088	0.299
F8VYH9	-1.088	0.299
F8VZ51	-1.088	0.299
F8VZZ0	-1.088	0.299
P11802	-1.088	0.299
P11802-2	-1.088	0.299
Q00535	-1.088	0.299
Q00535-2	-1.088	0.299
Q00534	-1.088	0.299
P50750	-1.088	0.299
P50750-2	-1.088	0.299
Q9UPZ9	-1.088	0.299
Q9UPZ9-2	-1.088	0.299
A0A3B3ISD1	-1.088	0.299
E7EU09	-1.088	0.299
H0YE20	-1.088	0.299
P11362	-1.088	0.299
P11362-14	-1.088	0.299
P11362-19	-1.088	0.299
P11362-2	-1.088	0.299
P11362-20	-1.088	0.299
P11362-21	-1.088	0.299
P11362-3	-1.088	0.299
P11362-4	-1.088	0.299
P11362-5	-1.088	0.299
P11362-6	-1.088	0.299
P11362-7	-1.088	0.299
A0A0A0MR25	-1.088	0.299
A0A5S6RJB7	-1.088	0.299
D2CGD1	-1.088	0.299
E7EVR7	-1.088	0.299
H7BXU9	-1.088	0.299
H7C265	-1.088	0.299
P21802	-1.088	0.299
P21802-15	-1.088	0.299
P21802-16	-1.088	0.299
P21802-17	-1.088	0.299
P21802-18	-1.088	0.299
P21802-2	-1.088	0.299
P21802-20	-1.088	0.299
P21802-21	-1.088	0.299
P21802-22	-1.088	0.299
P21802-23	-1.088	0.299
P21802-3	-1.088	0.299
P21802-4	-1.088	0.299
P21802-5	-1.088	0.299
P21802-6	-1.088	0.299
P21802-8	-1.088	0.299
S4R381	-1.088	0.299
F8W9L4	-1.088	0.299
P22607	-1.088	0.299
P22607-2	-1.088	0.299
P22607-3	-1.088	0.299
P22607-4	-1.088	0.299
H0Y9P2	-1.088	0.299
J3KPQ0	-1.088	0.299
P22455	-1.088	0.299
P22455-2	-1.088	0.299
P22455-3	-1.088	0.299
A0A6Q8PG01	-1.088	0.299
A0A6Q8PH30	-1.088	0.299
P20794	-1.088	0.299
P20794-2	-1.088	0.299
P20794-3	-1.088	0.299
Q8IXN4	-1.088	0.299
A0A494C194	-1.088	0.161
H7BZ94	-1.088	0.173
O15143	-1.088	0.252
H7C2R7	-1.088	0.285
P35579-2	-1.087	0.284
F5H3P3	-1.087	0.141
P30084	-1.087	0.203
O43818	-1.086	0.333
P04040	-1.086	0.123
P37837	-1.086	0.231
H3BMQ8	-1.086	0.177
Q16719-2	-1.086	0.166
E9PKD3	-1.085	0.125
P09622-2	-1.085	0.127
O75223	-1.085	0.233
Q9NY33-2	-1.085	0.175
P21399	-1.085	0.156
H3BPS8	-1.085	0.212
P07237	-1.085	0.182
Q14152	-1.085	0.401
Q14152-2	-1.085	0.401
H0YNB8	-1.084	0.666
H0YKN4	-1.084	0.666
F5H5N6	-1.084	0.313
A0A6Q8PGB5	-1.084	0.134
F8VVY7	-1.084	0.278
H3BUH7	-1.084	0.213
Q9UI08-5	-1.084	0.187
Q9UI08	-1.084	0.187
Q9UI08-2	-1.084	0.187
H0YMM1	-1.083	0.643
P25774-2	-1.083	0.294
F8VXI6	-1.083	0.222
P55209-3	-1.083	0.222
F8VUX1	-1.083	0.222
A0A087WVZ1	-1.083	0.206
G3V1D3	-1.083	0.146
Q9NY33	-1.083	0.146
G3V180	-1.083	0.146
F5H6Q0	-1.083	0.157
H7C3F9	-1.083	0.153
D6RB13	-1.083	0.148
D6R917	-1.083	0.148
M0QYS1	-1.082	0.216
P40429	-1.082	0.216
Q8J015	-1.082	0.216
Q6NVV1	-1.082	0.216
B4DDN1	-1.082	0.17
C9JTZ5	-1.082	0.114
C9JUW1	-1.082	0.114
P26641	-1.082	0.153
P26641-2	-1.082	0.153
A0A494C0Q3	-1.082	0.293
F8WE98	-1.081	0.283
P21980-2	-1.081	0.126
I3L3Q4	-1.081	0.139
Q3BDU5	-1.08	0.443
H3BN02	-1.08	0.141
P20702	-1.08	0.141
P42126	-1.08	0.207
P42126-2	-1.08	0.207
Q9Y224	-1.08	0.549
G3V4C6	-1.08	0.549
H0YCK7	-1.08	0.15
Q96KP4-2	-1.08	0.404
P11413-2	-1.08	0.188
P11413-3	-1.08	0.188
P11413	-1.08	0.188
E9PIZ1	-1.08	0.15
E9PMW7	-1.08	0.15
H0YDN1	-1.079	0.207
M0QYJ8	-1.079	0.235
Q9BR76	-1.079	0.225
P31939	-1.079	0.128
P31939-2	-1.079	0.128
P30740	-1.079	0.191
G3V314	-1.079	0.312
H0YLV6	-1.078	0.659
H0YMT9	-1.078	0.659
H0YMW4	-1.078	0.659
H0YKZ7	-1.078	0.659
H0YKX9	-1.078	0.659
P25774	-1.078	0.334
A0A494C0U1	-1.078	0.149
P34932	-1.078	0.171
A8MUD9	-1.077	0.478
C9JCK5	-1.077	0.216
Q5JPU2	-1.077	0.253
Q16881-3	-1.077	0.147
Q16881-4	-1.077	0.147
Q16881-5	-1.077	0.147
Q16881-6	-1.077	0.147
H0YKT8	-1.077	0.25
J3QL52	-1.077	0.27
F2Z3H1	-1.077	0.13
Q16881-2	-1.077	0.147
Q9NY33-4	-1.077	0.18
A0A182DWI3	-1.077	0.147
E9PIR7	-1.077	0.147
Q16881	-1.077	0.147
P52790	-1.077	0.215
P49189	-1.077	0.26
P49189-3	-1.077	0.26
H0Y6Z4	-1.077	0.184
K7EMN2	-1.076	0.325
E9PBD8	-1.076	0.244
E9PJM7	-1.076	0.229
Q96KP4	-1.076	0.385
P23246	-1.075	0.421
P23246-2	-1.075	0.421
P55209	-1.075	0.265
P55209-2	-1.075	0.265
B7Z9C2	-1.075	0.265
F5H4R6	-1.075	0.265
F8VV59	-1.075	0.265
F8VY35	-1.075	0.265
F8W020	-1.075	0.265
F8W0J6	-1.075	0.265
F8W118	-1.075	0.265
F8W543	-1.075	0.265
H0YH88	-1.075	0.265
H0YHC3	-1.075	0.265
H0YIV4	-1.075	0.265
P17612	-1.075	0.337
P09936	-1.075	0.439
D6R974	-1.075	0.468
H0YFT5	-1.075	0.253
F8WDB9	-1.075	0.37
P52566	-1.075	0.205
A0A217FLJ2	-1.075	0.146
B0QY04	-1.075	0.146
Q15080-3	-1.075	0.146
H7BZT7	-1.075	0.333
H0YKS4	-1.074	0.679
O00754	-1.074	0.269
O00754-2	-1.074	0.269
B1AKD8	-1.074	0.198
Q5TZA2	-1.074	0.198
Q5TZA2-2	-1.074	0.198
K7EM49	-1.074	0.328
P24666	-1.074	0.334
P09622-3	-1.074	0.158
F5H2R5	-1.074	0.229
J3KSS4	-1.074	0.511
O60493	-1.074	0.262
O60493-4	-1.074	0.262
V9GYZ6	-1.074	0.317
Q8TDZ2	-1.074	0.158
Q8TDZ2-4	-1.074	0.158
O43242-2	-1.073	0.233
P63151	-1.073	0.26
P63151-2	-1.073	0.26
Q96C23	-1.073	0.258
M0R0M7	-1.073	0.208
B8ZZL6	-1.073	0.558
J3QS92	-1.072	0.288
Q2TB90	-1.072	0.3
A0A2R8Y6C7	-1.072	0.373
A0A0J9YYH3	-1.072	0.373
H0YL11	-1.072	0.343
A0A0J9YXP8	-1.072	0.373
P17174	-1.072	0.281
P17174-2	-1.072	0.281
P32119-2	-1.072	0.322
A0A2R8Y4H6	-1.071	0.241
P09769	-1.071	0.243
D6R956	-1.071	0.469
A0A0J9YX90	-1.071	0.382
H0YN52	-1.07	0.705
Q14019	-1.07	0.413
J3KSQ2	-1.07	0.282
P55160-2	-1.07	0.226
H0YC45	-1.07	0.245
E9PFF2	-1.07	0.222
P25789	-1.07	0.165
A0A087WSZ2	-1.07	0.258
G3V4P8	-1.07	0.329
P60983	-1.07	0.329
P18124	-1.069	0.531
H0YJU2	-1.069	0.371
P53396-2	-1.069	0.22
C9JUG7	-1.069	0.158
F8W9N7	-1.069	0.158
P47755-2	-1.069	0.158
P53396	-1.069	0.22
C9IZF9	-1.069	0.327
B5MBZ0	-1.069	0.281
Q9HC35	-1.069	0.281
Q9HC35-2	-1.069	0.281
P43686	-1.069	0.35
P43686-2	-1.069	0.35
Q16881-7	-1.069	0.182
K7EK18	-1.069	0.257
Q9NUJ1	-1.069	0.169
Q9NUJ1-2	-1.069	0.169
U3KQE7	-1.068	0.445
A0A0A0MTI9	-1.068	0.211
C9IZN3	-1.068	0.211
H7C4J1	-1.068	0.211
Q9C0K3	-1.068	0.211
P18206-2	-1.068	0.327
H0YJT1	-1.068	0.253
P49189-2	-1.068	0.295
P18206	-1.068	0.327
H0YJE9	-1.068	0.253
Q5H928	-1.068	0.275
Q99714-2	-1.068	0.275
Q9HC38-2	-1.068	0.196
Q9HC38	-1.068	0.196
Q08043	-1.068	0.31
H0YJN0	-1.068	0.372
H0YMU9	-1.067	0.693
H0YMD0	-1.067	0.693
F5H2D2	-1.067	0.203
P12931	-1.067	0.283
P12931-2	-1.067	0.283
Q9H3P7	-1.067	0.424
H0YCQ5	-1.067	0.271
H0Y400	-1.067	0.211
I3L239	-1.067	0.226
F8VZG8	-1.067	0.345
H0YGX7	-1.067	0.258
O60493-2	-1.067	0.317
M0R0C1	-1.067	0.295
G3V2X9	-1.067	0.318
A0A075B7A0	-1.066	0.335
F8VYV2	-1.066	0.335
P22694-2	-1.066	0.247
H0YI31	-1.066	0.337
Q9Y4E8	-1.066	0.337
Q9Y4E8-2	-1.066	0.337
Q9Y4E8-3	-1.066	0.337
Q9Y4E8-4	-1.066	0.337
Q15833-2	-1.066	0.255
Q15833-3	-1.066	0.255
Q15833	-1.066	0.255
K7EK41	-1.066	0.312
F8W0H4	-1.066	0.337
K7EJ40	-1.066	0.312
K7EIE5	-1.066	0.312
H7C5W8	-1.066	0.362
A0A087WWY3	-1.065	0.354
Q3B8N2	-1.065	0.281
Q3B8N2-2	-1.065	0.281
J3KSY2	-1.065	0.281
Q6DKI2	-1.065	0.281
P49588-2	-1.065	0.194
A0A6Q8PGR9	-1.065	0.194
P49588	-1.065	0.194
A0A6Q8PGN5	-1.065	0.194
A0A6Q8PFY2	-1.065	0.194
Q12906	-1.065	0.202
Q12906-2	-1.065	0.202
Q12906-3	-1.065	0.202
Q12906-4	-1.065	0.202
Q12906-5	-1.065	0.202
Q12906-6	-1.065	0.202
Q12906-7	-1.065	0.202
E9PIA9	-1.065	0.209
H0YCC6	-1.065	0.211
P62745	-1.065	0.247
A0A3B3IT07	-1.065	0.351
Q8WUM4-3	-1.065	0.351
Q9H2U2-6	-1.065	0.258
Q96TC7	-1.065	0.212
H0YE04	-1.065	0.45
Q15005	-1.065	0.45
D6R967	-1.065	0.265
A0A2R8Y6A7	-1.065	0.511
P63000	-1.065	0.466
P63000-2	-1.065	0.466
K7EMZ6	-1.065	0.365
P07814	-1.065	0.34
E9PI68	-1.065	0.45
Q9UI08-4	-1.065	0.267
Q9UI08-3	-1.065	0.267
P07355-2	-1.064	0.695
H0YN42	-1.064	0.695
P07355	-1.064	0.695
H7BZU1	-1.064	0.311
P21333-2	-1.064	0.358
Q60FE5	-1.064	0.355
P21333	-1.064	0.358
Q15149-3	-1.064	0.29
Q15149-4	-1.064	0.29
Q15149-5	-1.064	0.29
Q15149-6	-1.064	0.29
Q15149-7	-1.064	0.29
Q15149-8	-1.064	0.29
Q15149-9	-1.064	0.29
Q15149-2	-1.064	0.29
P53396-3	-1.064	0.224
Q5VZU9	-1.064	0.241
E9PDI2	-1.064	0.372
P40123	-1.064	0.372
Q8TAT6	-1.064	0.338
Q8TAT6-2	-1.064	0.338
A0A2R8YD12	-1.064	0.43
Q9UHD8-8	-1.064	0.278
Q9UHD8-9	-1.064	0.278
Q9UHD8-4	-1.064	0.278
A0A494C1B8	-1.064	0.241
P29144	-1.064	0.241
Q15149	-1.064	0.29
Q2VIR3-2	-1.063	0.318
A0A1W2PQD4	-1.063	0.445
J3QL20	-1.063	0.246
P48735	-1.063	0.348
H0YLH3	-1.063	0.279
Q92696	-1.063	0.279
A0A6Q8PHC2	-1.063	0.29
K7EL40	-1.063	0.29
P43405	-1.063	0.389
P43405-2	-1.063	0.389
P28062-2	-1.062	0.245
X5D2R7	-1.062	0.245
P28062	-1.062	0.245
P48735-2	-1.062	0.353
C9JNZ1	-1.062	0.204
Q9UHD8-3	-1.062	0.293
A6NJA2	-1.062	0.269
P54578	-1.062	0.269
P54578-2	-1.062	0.269
P54578-3	-1.062	0.269
G3V5M4	-1.062	0.403
O60234	-1.062	0.319
Q99538	-1.061	0.427
Q99538-2	-1.061	0.427
Q99538-3	-1.061	0.427
K7EKG5	-1.061	0.352
P21980	-1.061	0.257
P50135	-1.061	0.336
P29401	-1.061	0.312
P29401-2	-1.061	0.312
I3L0K7	-1.061	0.336
Q12931	-1.061	0.336
Q12931-2	-1.061	0.336
K7EQ48	-1.061	0.411
E9PPK9	-1.061	0.271
U3KQT1	-1.061	0.344
X6RA14	-1.061	0.344
P10768	-1.061	0.344
C9JQJ4	-1.06	0.274
C9IY94	-1.06	0.274
C9IZU3	-1.06	0.274
C9J938	-1.06	0.274
C9JB25	-1.06	0.274
J3QKT2	-1.06	0.441
G3V2E8	-1.06	0.401
G3V380	-1.06	0.466
M0QXC2	-1.06	0.301
F2Z388	-1.059	0.455
H3BU31	-1.059	0.411
D6REQ8	-1.059	0.347
P47755	-1.059	0.245
F5GXM3	-1.059	0.364
H3BMU1	-1.059	0.364
H3BQF7	-1.059	0.364
H3BUI0	-1.059	0.364
P53990	-1.059	0.364
P53990-2	-1.059	0.364
P53990-3	-1.059	0.364
P53990-4	-1.059	0.364
P53990-5	-1.059	0.364
P18206-3	-1.059	0.411
P40123-2	-1.059	0.389
P40123-3	-1.059	0.389
P49407	-1.059	0.333
P49407-2	-1.059	0.333
B7Z385	-1.059	0.389
G3V0E5	-1.059	0.422
Q13045	-1.058	0.297
Q13045-2	-1.058	0.297
Q8NBJ5	-1.058	0.261
A0A087X247	-1.058	0.352
K7EJ20	-1.058	0.352
K7EKX7	-1.058	0.352
K7ENB4	-1.058	0.352
K7ERP4	-1.058	0.352
P36969	-1.058	0.352
P36969-2	-1.058	0.352
R4GNE4	-1.058	0.352
P49448	-1.058	0.269
Q9BRF8-3	-1.058	0.382
P49753-2	-1.058	0.509
P06744	-1.058	0.44
A0A2U3TZU2	-1.058	0.44
K7ER52	-1.058	0.357
K7EIE4	-1.058	0.357
K7EQD7	-1.058	0.357
H0YNA0	-1.057	0.73
G3V4T5	-1.057	0.261
H0YJS4	-1.057	0.261
A0A1B0GTT3	-1.057	0.39
A0A1B0GVU9	-1.057	0.272
P47897	-1.057	0.272
P47897-2	-1.057	0.272
A0A087WXQ8	-1.057	0.37
A0A087WY10	-1.057	0.37
P06744-2	-1.057	0.448
A0A0U1RQQ5	-1.057	0.39
A0A0G2JR51	-1.057	0.261
A0A494BZS1	-1.057	0.261
Q15080	-1.057	0.261
P42766	-1.056	0.486
H0YM50	-1.056	0.715
H0YL33	-1.056	0.714
H0YN28	-1.056	0.714
F8WCF6	-1.056	0.401
P59998	-1.056	0.401
P59998-3	-1.056	0.401
Q14344	-1.056	0.249
Q14344-2	-1.056	0.249
Q15008-3	-1.056	0.264
Q15008-2	-1.056	0.264
H3BT25	-1.056	0.437
H3BUW1	-1.056	0.464
H3BTJ2	-1.056	0.464
P30086	-1.056	0.497
P13010	-1.055	0.457
A2A2A0	-1.055	0.313
K7EP16	-1.055	0.325
K7EPF6	-1.055	0.441
E9PS65	-1.055	0.35
H0Y9Z9	-1.055	0.339
Q15008	-1.055	0.266
Q15008-4	-1.055	0.266
H0YMF4	-1.054	0.442
P46779	-1.054	0.442
P46779-2	-1.054	0.442
P46779-3	-1.054	0.442
P46779-4	-1.054	0.442
P46779-5	-1.054	0.442
H0YKD8	-1.054	0.442
C9JIJ5	-1.054	0.638
C9JZ88	-1.054	0.638
A0A6Q8PF33	-1.054	0.276
A0A6Q8PGE8	-1.054	0.276
H0YDT5	-1.054	0.476
H7C393	-1.054	0.298
C9JLK2	-1.054	0.298
F8WE39	-1.054	0.38
O00764-2	-1.054	0.279
E9PN91	-1.054	0.344
A6NMY6	-1.053	0.74
P35579	-1.053	0.514
Q13045-3	-1.053	0.337
A0A5F9ZH76	-1.053	0.378
A0A5F9ZH83	-1.053	0.378
Q02218-2	-1.053	0.415
E9PCR7	-1.053	0.415
E9PDF2	-1.053	0.415
Q02218	-1.053	0.415
H0YMI6	-1.053	0.333
A8K7Q2	-1.053	0.345
A0A087WYZ1	-1.053	0.491
J3KSV5	-1.053	0.491
C9JQU9	-1.053	0.262
C9JVG3	-1.053	0.262
C9JWG0	-1.053	0.262
K7EPB2	-1.053	0.456
P45974	-1.053	0.304
P45974-2	-1.053	0.304
P02786	-1.053	0.47
A0A6Q8PGR1	-1.052	0.331
Q03113	-1.052	0.331
A0A087WTB6	-1.052	0.331
A0A1W2PQK2	-1.052	0.331
A0A1W2PRE1	-1.052	0.331
A0A1W2PRJ7	-1.052	0.331
A0A1W2PS82	-1.052	0.331
A2A2R6	-1.052	0.331
H0Y7E8	-1.052	0.331
Q5JWD1	-1.052	0.331
Q5JWE9	-1.052	0.331
P11488	-1.052	0.331
A0A087WZE5	-1.052	0.331
A8MTJ3	-1.052	0.331
P14598-2	-1.052	0.471
H3BP42	-1.052	0.419
P14598	-1.052	0.471
A6NI72	-1.052	0.471
E9PKU7	-1.052	0.296
H0YJB9	-1.052	0.694
Q15404	-1.052	0.28
Q15404-2	-1.052	0.28
F8WDD7	-1.052	0.423
P59998-2	-1.052	0.423
A0A0G2JR96	-1.052	0.428
P11233	-1.051	0.401
H7C3P7	-1.051	0.401
A2IDB2	-1.051	0.345
H3BRJ0	-1.051	0.466
P13639	-1.051	0.323
Q13200-2	-1.051	0.296
B8ZZ75	-1.051	0.475
H7C443	-1.051	0.34
D6RF62	-1.051	0.321
H0YMA1	-1.051	0.349
J3QR27	-1.051	0.51
J3QRD0	-1.051	0.51
Q9BRF8	-1.051	0.389
Q16851-2	-1.051	0.29
J3QLU1	-1.051	0.51
J3QL02	-1.051	0.51
J3QKQ0	-1.051	0.51
Q16851	-1.051	0.29
A0A087WYS1	-1.051	0.29
E7EUC7	-1.051	0.29
M0R1D2	-1.051	0.45
M0QYG8	-1.051	0.45
H3BM89	-1.05	0.548
Q5TFK1	-1.05	0.635
I3L3P5	-1.05	0.345
H0YNP5	-1.049	0.755
Q9UQ80	-1.049	0.333
Q9UQ80-2	-1.049	0.333
O00182-6	-1.049	0.384
O00182	-1.049	0.384
O00182-2	-1.049	0.384
O00182-3	-1.049	0.384
A0A5F9ZH31	-1.049	0.413
A0A5F9ZH72	-1.049	0.413
C9JMZ3	-1.049	0.32
O00764	-1.049	0.313
H0YLC2	-1.049	0.369
P61163	-1.049	0.328
R4GMT0	-1.049	0.328
R4GMQ5	-1.049	0.465
P12814-4	-1.049	0.47
H3BPH4	-1.049	0.534
H3BV55	-1.049	0.534
O15305	-1.049	0.534
P05198	-1.048	0.327
P21283	-1.048	0.482
A0A140T998	-1.048	0.365
Q5JNW7	-1.048	0.365
H3BTU6	-1.048	0.498
G3V4Z5	-1.048	0.586
H0YJF8	-1.048	0.586
A0A2R8YF39	-1.048	0.452
J3QRA8	-1.048	0.567
J3QQN6	-1.048	0.522
E9PQ49	-1.048	0.486
E9PRY8	-1.048	0.486
P29692	-1.048	0.486
P29692-2	-1.048	0.486
E9PI39	-1.048	0.486
E9PK01	-1.048	0.486
A0A087X1X7	-1.048	0.486
A8MVU1	-1.047	0.46
E9PSA6	-1.047	0.335
E9PM13	-1.047	0.411
E9PI65	-1.047	0.36
C9J7B7	-1.047	0.348
Q00796	-1.047	0.368
E9PJA6	-1.047	0.335
E9PJJ3	-1.047	0.335
E9PLC9	-1.047	0.335
E9PLX0	-1.047	0.335
E9PMC6	-1.047	0.335
E9PQB3	-1.047	0.335
E9PRM1	-1.047	0.335
P11766	-1.047	0.467
H0YCR7	-1.047	0.437
Q9HC38-3	-1.047	0.409
P13284	-1.046	0.459
Q15084	-1.046	0.412
Q15084-2	-1.046	0.412
Q15084-3	-1.046	0.412
Q15084-4	-1.046	0.412
Q15084-5	-1.046	0.412
Q14697-2	-1.046	0.36
Q05655	-1.046	0.405
Q05655-2	-1.046	0.405
P14618-3	-1.046	0.49
P14618	-1.046	0.496
P10644-2	-1.046	0.488
A0A024QZX5	-1.046	0.519
A0A087X1N8	-1.046	0.519
P35237	-1.046	0.519
F8VZ29	-1.046	0.62
G3V2Y4	-1.045	0.439
H0Y5F3	-1.045	0.45
J3KRL2	-1.045	0.494
A0A087WUL2	-1.045	0.405
H7C0A3	-1.045	0.499
H0Y8M2	-1.045	0.396
A6PVN5	-1.045	0.348
A0A6Q8PFV5	-1.045	0.387
C9J0E9	-1.045	0.356
A0A6Q8PFU7	-1.045	0.387
O43242	-1.045	0.396
A0A499FJL1	-1.045	0.381
P48147	-1.045	0.381
H3BPV7	-1.045	0.494
P54687	-1.045	0.431
P54687-3	-1.045	0.431
P54687-4	-1.045	0.431
P54687-5	-1.045	0.431
H3BQZ3	-1.045	0.561
B4DNK4	-1.045	0.493
H3BN34	-1.045	0.561
E9PJ21	-1.045	0.568
K7EQK2	-1.045	0.568
P12814	-1.045	0.498
A0A087WWI4	-1.045	0.568
H0YE58	-1.045	0.615
D6RJE6	-1.044	0.412
O43747	-1.044	0.424
O43747-2	-1.044	0.424
Q15136	-1.044	0.663
P17612-2	-1.044	0.663
K7ERP6	-1.044	0.663
A6PVN6	-1.044	0.357
Q13200	-1.044	0.374
Q13200-3	-1.044	0.374
A0A6Q8PGW4	-1.044	0.378
A0A6Q8PHH9	-1.044	0.378
A0A6Q8PGI6	-1.044	0.384
P41250	-1.044	0.384
A0A6Q8PGZ8	-1.044	0.392
P07384	-1.044	0.357
A0A6Q8PGA8	-1.044	0.384
H0YMZ1	-1.044	0.416
H0YL69	-1.044	0.416
G3V2N5	-1.044	0.524
P12814-3	-1.044	0.508
P12814-2	-1.044	0.513
A0A087WVS2	-1.044	0.535
P02545-4	-1.043	0.693
P02545-5	-1.043	0.693
Q5TCI8	-1.043	0.693
A0A087WX41	-1.043	0.491
Q00610-2	-1.043	0.439
Q00610	-1.043	0.439
A0A087WVQ6	-1.043	0.439
A0A0A0MSI0	-1.043	0.5
P42331-5	-1.043	0.426
E9PB90	-1.043	0.432
P52789	-1.043	0.432
Q9BRF8-2	-1.043	0.485
J3KRD5	-1.043	0.555
A8MUS3	-1.042	0.576
H7BY10	-1.042	0.576
K7EJV9	-1.042	0.576
K7EMA7	-1.042	0.576
K7ERT8	-1.042	0.576
P62750	-1.042	0.576
P09471	-1.042	0.454
B0UXQ0	-1.042	0.616
A0A140T941	-1.042	0.616
A0A140T9Z6	-1.042	0.616
A0A1W2PQS8	-1.042	0.616
O75923	-1.042	0.511
O75923-10	-1.042	0.511
O75923-11	-1.042	0.511
O75923-12	-1.042	0.511
O75923-13	-1.042	0.511
O75923-14	-1.042	0.511
O75923-15	-1.042	0.511
O75923-2	-1.042	0.511
O75923-3	-1.042	0.511
O75923-4	-1.042	0.511
O75923-5	-1.042	0.511
O75923-6	-1.042	0.511
O75923-7	-1.042	0.511
O75923-8	-1.042	0.511
O75923-9	-1.042	0.511
F5GX11	-1.042	0.377
O75874	-1.042	0.482
F8WCK4	-1.042	0.417
A0A6Q8PHI7	-1.042	0.426
A0A6Q8PGN7	-1.042	0.417
A0A6Q8PGZ9	-1.042	0.417
K7ENX2	-1.042	0.601
G3V2W4	-1.042	0.533
K7EM19	-1.042	0.601
H9KV75	-1.042	0.517
P41091	-1.041	0.412
Q2VIR3	-1.041	0.412
B7Z645	-1.041	0.425
F6UXX1	-1.041	0.458
Q8NBS9	-1.041	0.52
Q8NBS9-2	-1.041	0.52
S4R457	-1.041	0.56
A0A669K9X0	-1.041	0.498
K7EIJ8	-1.041	0.508
K7EM02	-1.041	0.508
Q8IYT4	-1.041	0.508
Q8IYT4-2	-1.041	0.508
A0A0M3HER1	-1.041	0.566
E9PNE6	-1.041	0.444
A0A6Q8PFZ6	-1.041	0.437
Q14247-2	-1.041	0.421
Q14247-3	-1.041	0.421
I3L0S0	-1.041	0.427
C9JRL4	-1.041	0.537
P13797-3	-1.041	0.524
P13797-2	-1.041	0.524
P13797	-1.041	0.524
H0YJ11	-1.041	0.524
Q14247	-1.041	0.421
A0A494C039	-1.041	0.538
Q9Y4L1	-1.041	0.538
O60506-2	-1.04	0.465
O60506-3	-1.04	0.465
O60506-4	-1.04	0.465
O60506-5	-1.04	0.43
O60506	-1.04	0.465
Q5T6W2	-1.04	0.573
K7EPW7	-1.04	0.598
E9PFG7	-1.04	0.498
P21980-3	-1.04	0.412
P53675	-1.04	0.506
P53675-2	-1.04	0.506
C9JZ02	-1.04	0.513
A2A299	-1.04	0.412
Q14697	-1.04	0.425
P0CG38	-1.04	0.557
F5H1C6	-1.04	0.484
A6PVN7	-1.04	0.412
P13861	-1.04	0.445
P13861-2	-1.04	0.445
P54687-2	-1.04	0.48
P17655-2	-1.04	0.542
F8WC70	-1.04	0.387
P36871	-1.04	0.519
F2Z3P4	-1.04	0.387
C9J3M0	-1.04	0.387
C9J6Q0	-1.04	0.387
P36871-3	-1.04	0.517
P36871-2	-1.04	0.517
K7EQQ9	-1.039	0.648
K7ERY7	-1.039	0.648
F8WE71	-1.039	0.424
P36578	-1.039	0.638
Q04917	-1.039	0.452
H7C4E0	-1.039	0.447
O15511-2	-1.039	0.524
H7C4P1	-1.039	0.461
A0A0D9SFI9	-1.039	0.599
I3L4U9	-1.039	0.599
O15305-2	-1.039	0.624
B8ZZA3	-1.039	0.583
Q9Y4L1-2	-1.039	0.63
P35241-3	-1.038	0.427
Q9Y5S1	-1.038	0.458
H7C1U0	-1.038	0.485
P49720	-1.038	0.461
D6RG15	-1.038	0.404
F8VR34	-1.038	0.628
F6WIT2	-1.038	0.442
Q15257-2	-1.038	0.442
C9J165	-1.038	0.51
A0A0U1RQU2	-1.038	0.51
A0A0U1RRI9	-1.038	0.51
A0A0U1RQE9	-1.038	0.51
A0A0U1RQL2	-1.038	0.51
A0A0U1RQM8	-1.038	0.51
H3BT06	-1.038	0.64
H3BV34	-1.038	0.64
H3BRM0	-1.038	0.64
H3BM92	-1.038	0.64
H3BNY9	-1.038	0.64
H3BR08	-1.038	0.64
A0A087X054	-1.038	0.569
P19878-3	-1.037	0.536
A0A6Q8PFK3	-1.037	0.466
A0A6Q8PHJ2	-1.037	0.466
A0A140T9X9	-1.037	0.499
A0A140TA18	-1.037	0.499
F6UJC5	-1.037	0.499
P22234	-1.037	0.451
P22234-2	-1.037	0.451
A6PVN8	-1.037	0.45
E9PBS1	-1.037	0.451
C9JUP7	-1.037	0.473
H7C330	-1.037	0.472
H0YJC0	-1.037	0.495
P52788	-1.037	0.63
P62993-2	-1.036	0.465
P25786-2	-1.036	0.444
P25786	-1.036	0.444
P11142	-1.036	0.49
P05109	-1.036	0.577
K7ERC6	-1.036	0.63
H3BPP6	-1.036	0.552
H3BRE2	-1.036	0.552
E7EVJ5	-1.036	0.543
H7C229	-1.036	0.543
Q96F07	-1.036	0.543
Q96F07-2	-1.036	0.543
P10644	-1.036	0.569
P19878	-1.035	0.555
P61978-2	-1.035	0.596
P61978-3	-1.035	0.596
P61978	-1.035	0.596
A0A0C4DGP4	-1.035	0.519
H3BPK7	-1.035	0.505
P00367	-1.035	0.48
Q5JPT9	-1.035	0.524
Q5JPU0	-1.035	0.524
Q5JPU1	-1.035	0.524
E9PKE3	-1.035	0.5
Q86TX2	-1.035	0.658
E9PRI8	-1.035	0.543
Q9BWD1	-1.035	0.627
Q9BWD1-2	-1.035	0.627
F8VUA6	-1.034	0.599
G3V203	-1.034	0.599
H0YHA7	-1.034	0.599
J3QQ67	-1.034	0.599
Q07020	-1.034	0.599
Q07020-2	-1.034	0.599
F5H823	-1.034	0.486
F5GZG1	-1.034	0.486
H0Y3Y6	-1.034	0.55
A0A6I8PRV6	-1.034	0.532
O00148	-1.034	0.55
Q13838	-1.034	0.55
Q13838-2	-1.034	0.55
E9PN89	-1.034	0.503
F5H6X6	-1.034	0.484
P50395	-1.034	0.534
D6RER0	-1.034	0.567
Q9UNF0-2	-1.034	0.478
P09417	-1.034	0.567
P09417-2	-1.034	0.567
Q5SX91	-1.034	0.582
P42331-4	-1.034	0.512
P42331-6	-1.034	0.512
I3L514	-1.034	0.483
P42331-2	-1.034	0.512
P32119	-1.034	0.582
P62993	-1.033	0.508
D6RGW0	-1.033	0.645
Q6P179-2	-1.033	0.645
F5H4B6	-1.033	0.5
A0A0G2JJZ9	-1.033	0.554
E9PLF4	-1.033	0.506
P0DMV8-2	-1.033	0.488
H3BU13	-1.033	0.659
P52788-2	-1.033	0.667
P60228	-1.033	0.487
E9PL71	-1.033	0.639
P29692-3	-1.033	0.639
Q68CZ2-2	-1.032	0.494
A0A286YFL6	-1.032	0.673
Q6P179	-1.032	0.657
Q6P179-3	-1.032	0.657
A0A6Q8PG28	-1.032	0.632
A0A6Q8PH44	-1.032	0.521
Q16181-2	-1.032	0.596
Q5T6H7	-1.032	0.556
Q9NQW7	-1.032	0.556
Q9NQW7-2	-1.032	0.556
Q9NQW7-3	-1.032	0.556
Q9NQW7-4	-1.032	0.556
P10109	-1.032	0.688
E7EPK1	-1.032	0.596
E7ES33	-1.032	0.596
G3V1Q4	-1.032	0.596
Q16181	-1.032	0.596
P11142-2	-1.032	0.532
F8WEW2	-1.032	0.685
F8WE84	-1.032	0.685
P17066	-1.032	0.512
P0DMV9	-1.032	0.495
A0A0G2JIW1	-1.032	0.495
C9JL73	-1.031	0.574
P15313	-1.031	0.574
O00148-2	-1.031	0.59
F6WLT2	-1.031	0.59
Q5STU3	-1.031	0.59
C9J4N6	-1.031	0.623
C9J2Q4	-1.031	0.524
Q99436	-1.031	0.538
P50395-2	-1.031	0.577
H3BQ34	-1.031	0.646
A0A087WWP1	-1.03	0.538
Q6NVY1	-1.03	0.617
Q6NVY1-2	-1.03	0.617
Q6P179-4	-1.03	0.673
Q9NQH7	-1.03	0.589
Q9NQH7-2	-1.03	0.589
Q9NQH7-3	-1.03	0.589
Q9NQH7-4	-1.03	0.589
Q9NQH7-5	-1.03	0.589
Q5FBZ0	-1.03	0.685
E9PL38	-1.03	0.575
Q06830	-1.03	0.633
Q6IBS0	-1.03	0.504
E7EMB1	-1.03	0.651
Q15257-4	-1.03	0.668
V9GZ37	-1.03	0.53
O15511	-1.03	0.613
P55786-2	-1.03	0.586
Q5EG05	-1.03	0.685
Q5EG05-2	-1.03	0.685
H0YI98	-1.03	0.544
Q68CZ2	-1.029	0.541
A0A6Q8PHG0	-1.029	0.574
M0R2W7	-1.029	0.687
E2QRG1	-1.029	0.687
M0R1F7	-1.029	0.687
J3KT38	-1.029	0.569
P00367-3	-1.029	0.553
H7C2R3	-1.029	0.605
B5MBZ8	-1.029	0.559
C9JD73	-1.029	0.559
Q15435-3	-1.029	0.559
Q15435-4	-1.029	0.559
Q15435-5	-1.029	0.559
F8WDK9	-1.029	0.61
H7BZ92	-1.029	0.605
H7C2J8	-1.029	0.605
A0A3B3ITK7	-1.029	0.646
A0A140T9X3	-1.028	0.629
A0A140T996	-1.028	0.629
A6NEC2-2	-1.028	0.583
B1AK87	-1.028	0.56
P47756	-1.028	0.56
B1ALC0	-1.028	0.648
A0A494C1T2	-1.028	0.619
P48059-2	-1.027	0.665
P48059-3	-1.027	0.665
P48059-4	-1.027	0.665
P48059-5	-1.027	0.665
P48059	-1.027	0.665
H0YIC4	-1.027	0.654
A0A0U1RRE1	-1.027	0.645
P07203	-1.027	0.636
B5MD47	-1.027	0.654
C9JZI2	-1.027	0.654
Q9UH65	-1.027	0.68
B1AK85	-1.027	0.58
A0A6Q8PHJ4	-1.026	0.667
P09471-2	-1.026	0.601
P19087	-1.026	0.585
A0A1X7SBZ2	-1.026	0.602
A0A5H1ZRQ2	-1.026	0.602
Q92841	-1.026	0.602
Q92841-1	-1.026	0.602
Q92841-2	-1.026	0.602
Q92841-3	-1.026	0.602
P46781	-1.026	0.692
C9JLU6	-1.026	0.68
E7EMG9	-1.026	0.665
O60664-2	-1.026	0.645
V9GYF8	-1.026	0.642
Q5SX90	-1.026	0.642
A0A5K1VW95	-1.026	0.673
A0A2R8Y6B6	-1.026	0.636
A6NIW5	-1.026	0.666
J3KS54	-1.025	0.667
P00367-2	-1.025	0.618
H7C1B5	-1.025	0.65
G3V1C1	-1.025	0.707
Q96JD6	-1.025	0.707
Q96JD6-4	-1.025	0.707
J3KRE2	-1.025	0.672
P42331	-1.025	0.634
P42331-3	-1.025	0.634
H0YLS6	-1.025	0.626
F8VXS0	-1.025	0.818
A0A0U1RQR6	-1.024	0.841
A0A3B3IUA8	-1.024	0.622
B5MCB5	-1.024	0.693
P29762	-1.024	0.693
E9PNP4	-1.024	0.721
C9JIF9	-1.024	0.652
P13798	-1.024	0.652
C9J177	-1.024	0.627
H7C003	-1.024	0.627
Q15435	-1.024	0.627
Q15435-2	-1.024	0.627
P51570	-1.024	0.684
P51570-2	-1.024	0.684
H7C5K5	-1.024	0.601
V9GYJ7	-1.024	0.68
I3L3U6	-1.024	0.647
P34897-3	-1.023	0.642
P34897	-1.023	0.642
P63096	-1.023	0.64
A0A0U1RQV4	-1.023	0.759
Q13464	-1.023	0.759
E9PIA8	-1.023	0.708
K7EN71	-1.023	0.72
K7ERB2	-1.023	0.72
P53992	-1.023	0.626
H0Y8V7	-1.023	0.674
P22314-2	-1.023	0.643
P22314	-1.023	0.643
Q86UX7	-1.023	0.707
Q86UX7-2	-1.023	0.707
Q5VZ89	-1.023	0.699
Q5VZ89-3	-1.023	0.699
Q5VZ89-5	-1.023	0.699
Q5VZ89-7	-1.023	0.699
H7C310	-1.023	0.625
P48741	-1.023	0.669
Q5SX87	-1.023	0.698
A0A6I8PIN8	-1.023	0.631
P16671-2	-1.022	0.84
P11217-2	-1.022	0.732
E5RGR0	-1.022	0.717
O75608	-1.022	0.717
O75608-2	-1.022	0.717
Q9P1U1-3	-1.022	0.684
P55263-3	-1.022	0.71
H0YLE8	-1.022	0.666
A0A2R8YFZ7	-1.022	0.744
Q9P2E9	-1.022	0.71
H7C3T4	-1.022	0.673
A0A087X1K9	-1.022	0.717
Q96A05	-1.022	0.747
A0A6Q8PF45	-1.022	0.648
A0A6Q8PH49	-1.022	0.648
P13489	-1.022	0.681
P55786	-1.022	0.679
E9PLK3	-1.022	0.679
I3L1Y5	-1.022	0.701
M0R117	-1.021	0.689
M0R1A7	-1.021	0.689
M0R3D6	-1.021	0.689
Q02543	-1.021	0.689
H0YB41	-1.021	0.721
H7BZK2	-1.021	0.725
F5H112	-1.021	0.658
P22307-2	-1.021	0.742
P22307-6	-1.021	0.742
A0A3B3IRV5	-1.021	0.691
Q9UHD8-7	-1.021	0.672
Q9NRV9	-1.021	0.713
F5GXH2	-1.021	0.844
Q5SX86	-1.021	0.718
Q9UHD8-5	-1.021	0.672
C9JF79	-1.021	0.731
Q9UHD8	-1.021	0.672
Q9UHD8-2	-1.021	0.672
C9J155	-1.02	0.829
P63096-2	-1.02	0.667
P10619	-1.02	0.762
P10619-2	-1.02	0.762
X6R5C5	-1.02	0.762
X6R8A1	-1.02	0.762
J3QRL5	-1.02	0.688
P55263-2	-1.02	0.743
J3KS13	-1.02	0.734
P55263	-1.02	0.743
A0A5K1VW54	-1.02	0.743
A0A5K1VW94	-1.02	0.743
Q9NPJ3	-1.02	0.81
Q9NPJ3-2	-1.02	0.81
Q5JRS0	-1.02	0.683
G3V295	-1.02	0.7
P21281	-1.02	0.702
E7EX73	-1.02	0.748
E9PGM1	-1.02	0.748
Q04637	-1.02	0.748
Q04637-3	-1.02	0.748
Q04637-4	-1.02	0.748
Q04637-5	-1.02	0.748
Q04637-6	-1.02	0.748
Q04637-7	-1.02	0.748
Q04637-8	-1.02	0.748
Q04637-9	-1.02	0.748
Q5JRR9	-1.02	0.683
P35914	-1.02	0.688
E7EUU4	-1.02	0.748
H0Y4Z6	-1.02	0.667
E5RGH3	-1.019	0.695
H3BT58	-1.019	0.783
H0YEQ8	-1.019	0.709
O00232	-1.019	0.672
P26639	-1.019	0.825
P26639-2	-1.019	0.825
O43681	-1.019	0.702
I3L4H1	-1.019	0.737
P31153-2	-1.019	0.712
G3V4F2	-1.019	0.802
H0YJS8	-1.019	0.717
Q9Y3L3	-1.019	0.686
Q9Y3L3-2	-1.019	0.686
P00338-2	-1.019	0.863
P00338-5	-1.019	0.863
P11586	-1.019	0.72
P29692-4	-1.019	0.83
E9PQZ1	-1.019	0.83
P14314	-1.018	0.717
P14314-2	-1.018	0.717
K7ELL7	-1.018	0.717
C9JA17	-1.018	0.694
Q9NSD9	-1.018	0.746
Q9NSD9-2	-1.018	0.746
C9JQM9	-1.018	0.773
P49753	-1.018	0.799
Q5JRR6	-1.018	0.712
C9K028	-1.018	0.849
Q5T0R9	-1.018	0.802
A0A087WT95	-1.018	0.799
P16152	-1.018	0.69
H3BUD7	-1.017	0.804
C9JM19	-1.017	0.791
B5MCT8	-1.017	0.791
A0A2R8Y484	-1.017	0.776
Q08722	-1.017	0.776
Q08722-2	-1.017	0.776
Q08722-3	-1.017	0.776
Q08722-4	-1.017	0.776
P46940	-1.017	0.722
Q9NQ88	-1.017	0.761
P17858	-1.017	0.754
[truncated: 3,415 more rows]
